# Supplementary material for: Design and experimental validation of a soft pneumatic robotic device for preterm infant skin-to-skin tactile therapy
Source: Front Robot AI. 2026 May 28;13:1839026. doi: 10.3389/frobt.2026.1839026 (PMC13253241; doi:10.3389/frobt.2026.1839026)
Supplement: Supplementary file 3 [file Supplementaryfile1.zip]

Archive with 18 entries (14 files):
- Data/
- Data/calibration/
- Data/calibration/current_calibration_consolidated.csv
- Data/calibration/force_pressure_current_consolidated.csv
- Data/clinician_force/
- Data/clinician_force/light_consolidated.csv
- Data/clinician_force/moderate_consolidated.csv
- Data/control_results/
- Data/control_results/control1_light_patternB_25mm.csv
- Data/control_results/control1_medium_patternA_25mm.csv
- Data/control_results/control1_medium_patternC_25mm.csv
- Data/control_results/control2_light_patternB_25mm.csv
- Data/control_results/control2_light_patternB_50mm.csv
- Data/control_results/control2_light_patternC_17mm.csv
- Data/control_results/control2_medium_patternA_17mm.csv
- Data/control_results/control2_medium_patternA_25mm.csv
- Data/control_results/control2_medium_patternC_25mm.csv
- Data/control_results/control2_medium_patternC_50mm.csv
