# Supplementary material for: Design and experimental validation of a soft pneumatic robotic device for preterm infant skin-to-skin tactile therapy
Source: Front Robot AI. 2026 May 28;13:1839026. doi: 10.3389/frobt.2026.1839026 (PMC13253241; doi:10.3389/frobt.2026.1839026)
Supplement: Supplementary file 3 [file Supplementaryfile1.zip › Data/calibration/current_calibration_consolidated.csv]

PWM	Corriente_ADC	Corriente_real(A)
15	36	0.055
15	35	0.055
15	35	0.055
15	35	0.055
15	35	0.055
15	34	0.055
15	33	0.055
15	33	0.055
15	33	0.055
15	32	0.055
15	32	0.055
15	32	0.055
15	31	0.055
15	31	0.055
15	31	0.055
15	31	0.055
15	31	0.055
15	31	0.055
15	31	0.055
15	30	0.055
15	30	0.055
15	30	0.055
15	30	0.055
15	30	0.055
15	30	0.055
15	30	0.055
15	30	0.055
15	30	0.055
15	30	0.055
15	30	0.055
15	30	0.055
15	30	0.055
15	30	0.055
15	30	0.055
15	30	0.055
15	30	0.055
15	30	0.055
15	30	0.055
15	30	0.055
15	30	0.055
15	30	0.055
15	30	0.055
15	30	0.055
15	30	0.055
15	30	0.055
15	30	0.055
15	30	0.055
15	30	0.055
15	30	0.055
15	30	0.055
15	30	0.055
15	30	0.055
15	30	0.055
15	30	0.055
15	30	0.055
15	30	0.055
15	30	0.055
15	30	0.055
15	30	0.055
15	29	0.055
15	29	0.055
15	29	0.055
15	30	0.055
15	30	0.055
15	30	0.055
15	30	0.055
15	30	0.055
15	30	0.055
15	30	0.055
15	30	0.055
15	30	0.055
15	30	0.055
15	30	0.055
15	30	0.055
15	30	0.055
15	30	0.055
15	30	0.055
15	30	0.055
15	30	0.055
15	30	0.055
15	30	0.055
15	30	0.055
15	30	0.055
15	30	0.055
15	30	0.055
15	30	0.055
15	30	0.055
15	30	0.055
15	30	0.055
15	30	0.055
15	30	0.055
15	30	0.055
15	30	0.055
15	30	0.055
15	30	0.055
15	30	0.055
15	30	0.055
15	30	0.055
15	30	0.055
15	30	0.055
15	30	0.055
15	30	0.055
45	51	0.13
45	50	0.13
45	50	0.13
45	50	0.13
45	50	0.13
45	50	0.13
45	50	0.13
45	50	0.13
45	50	0.13
45	50	0.13
45	50	0.13
45	50	0.13
45	50	0.13
45	50	0.13
45	50	0.13
45	50	0.13
45	50	0.13
45	50	0.13
45	50	0.13
45	50	0.13
45	50	0.13
45	50	0.13
45	50	0.13
45	50	0.13
45	50	0.13
45	50	0.13
45	50	0.13
45	50	0.13
45	50	0.13
45	50	0.13
45	50	0.13
45	50	0.13
45	50	0.13
45	50	0.13
45	50	0.13
45	50	0.13
45	50	0.13
45	50	0.13
45	50	0.13
45	50	0.13
45	50	0.13
45	50	0.13
45	51	0.13
45	50	0.13
45	50	0.13
45	50	0.13
45	50	0.13
45	50	0.13
45	50	0.13
45	50	0.13
45	50	0.13
45	50	0.13
45	50	0.13
45	50	0.13
45	50	0.13
45	50	0.13
45	50	0.13
45	50	0.13
45	51	0.13
45	51	0.13
45	51	0.13
45	51	0.13
45	51	0.13
45	51	0.13
45	51	0.13
45	51	0.13
45	51	0.13
45	51	0.13
45	51	0.13
45	51	0.13
45	51	0.13
45	51	0.13
45	50	0.13
45	51	0.13
45	51	0.13
45	50	0.13
45	50	0.13
45	51	0.13
45	51	0.13
45	50	0.13
45	50	0.13
45	50	0.13
60	64	0.162
60	63	0.162
60	63	0.162
60	63	0.162
60	63	0.162
60	63	0.162
60	63	0.162
60	63	0.162
60	63	0.162
60	63	0.162
60	63	0.162
60	63	0.162
60	63	0.162
60	63	0.162
60	63	0.162
60	63	0.162
60	63	0.162
60	62	0.162
60	62	0.162
60	62	0.162
60	62	0.162
60	62	0.162
60	62	0.162
60	62	0.162
60	63	0.162
60	62	0.162
60	62	0.162
60	63	0.162
60	63	0.162
60	63	0.162
60	62	0.162
60	63	0.162
60	63	0.162
60	62	0.162
60	62	0.162
60	63	0.162
60	63	0.162
60	63	0.162
60	63	0.162
60	63	0.162
60	63	0.162
60	63	0.162
60	63	0.162
60	63	0.162
60	63	0.162
60	63	0.162
60	62	0.162
60	63	0.162
60	63	0.162
60	63	0.162
60	63	0.162
60	63	0.162
60	63	0.162
60	63	0.162
60	63	0.162
60	63	0.162
60	63	0.162
60	62	0.162
60	62	0.162
60	62	0.162
60	62	0.162
60	62	0.162
60	62	0.162
60	62	0.162
60	63	0.162
60	62	0.162
60	62	0.162
60	62	0.162
60	62	0.162
60	62	0.162
60	62	0.162
60	62	0.162
60	62	0.162
60	62	0.162
60	62	0.162
60	63	0.162
60	63	0.162
60	62	0.162
75	69	0.194
75	69	0.194
75	69	0.194
75	69	0.194
75	69	0.194
75	70	0.194
75	70	0.194
75	70	0.194
75	70	0.194
75	70	0.194
75	70	0.194
75	70	0.194
75	71	0.194
75	71	0.194
75	70	0.194
75	70	0.194
75	70	0.194
75	70	0.194
75	70	0.194
75	70	0.194
75	70	0.194
75	70	0.194
75	70	0.194
75	70	0.194
75	70	0.194
75	70	0.194
75	70	0.194
75	70	0.194
75	70	0.194
75	70	0.194
75	70	0.194
75	70	0.194
75	70	0.194
75	69	0.194
75	69	0.194
75	70	0.194
75	70	0.194
75	70	0.194
75	70	0.194
75	70	0.194
75	70	0.194
75	70	0.194
75	70	0.194
75	70	0.194
75	70	0.194
75	70	0.194
75	70	0.194
75	70	0.194
75	70	0.194
75	70	0.194
75	70	0.194
75	70	0.194
75	70	0.194
75	70	0.194
75	71	0.194
75	71	0.194
75	71	0.194
75	71	0.194
75	71	0.194
75	71	0.194
75	70	0.194
75	70	0.194
75	70	0.194
75	70	0.194
75	70	0.194
75	70	0.194
90	64	0.225
90	64	0.225
90	64	0.225
90	64	0.225
90	64	0.225
90	64	0.225
90	64	0.225
90	64	0.225
90	64	0.225
90	63	0.225
90	63	0.225
90	64	0.225
90	64	0.225
90	64	0.225
90	63	0.225
90	64	0.225
90	64	0.225
90	64	0.225
90	63	0.225
90	64	0.225
90	63	0.225
90	63	0.225
90	64	0.225
90	64	0.225
90	64	0.225
90	63	0.225
90	64	0.225
90	64	0.225
90	64	0.225
90	63	0.225
90	64	0.225
90	64	0.225
90	63	0.225
90	63	0.225
90	64	0.225
90	64	0.225
90	64	0.225
90	64	0.225
90	64	0.225
90	64	0.225
90	64	0.225
90	63	0.225
90	64	0.225
90	64	0.225
90	64	0.225
90	64	0.225
90	65	0.225
90	65	0.225
90	64	0.225
90	64	0.225
90	64	0.225
90	64	0.225
90	64	0.225
90	64	0.225
90	64	0.225
90	64	0.225
90	64	0.225
90	64	0.225
90	64	0.225
90	64	0.225
90	64	0.225
90	64	0.225
90	64	0.225
90	64	0.225
90	64	0.225
90	64	0.225
90	64	0.225
90	65	0.225
90	64	0.225
90	64	0.225
90	65	0.225
90	64	0.225
90	64	0.225
90	64	0.225
90	65	0.225
90	65	0.225
90	64	0.225
90	64	0.225
90	64	0.225
90	64	0.225
90	64	0.225
90	64	0.225
90	64	0.225
90	64	0.225
90	64	0.225
90	64	0.225
90	65	0.225
90	64	0.225
90	64	0.225
90	64	0.225
90	64	0.225
90	64	0.225
90	64	0.225
90	64	0.225
90	64	0.225
90	64	0.225
90	64	0.225
90	64	0.225
90	65	0.225
90	65	0.225
90	64	0.225
90	65	0.225
90	65	0.225
90	65	0.225
90	64	0.225
90	65	0.225
90	65	0.225
90	65	0.225
90	65	0.225
90	65	0.225
90	65	0.225
90	65	0.225
90	65	0.225
90	65	0.225
90	65	0.225
90	65	0.225
90	65	0.225
90	65	0.225
90	65	0.225
90	65	0.225
90	65	0.225
90	65	0.225
105	73	0.253
105	72	0.253
105	73	0.253
105	74	0.253
105	74	0.253
105	74	0.253
105	74	0.253
105	74	0.253
105	74	0.253
105	74	0.253
105	74	0.253
105	74	0.253
105	74	0.253
105	74	0.253
105	74	0.253
105	74	0.253
105	74	0.253
105	74	0.253
105	74	0.253
105	74	0.253
105	74	0.253
105	74	0.253
105	75	0.253
105	74	0.253
105	74	0.253
105	74	0.253
105	75	0.253
105	74	0.253
105	74	0.253
105	74	0.253
105	75	0.253
105	74	0.253
105	74	0.253
105	74	0.253
105	75	0.253
105	75	0.253
105	74	0.253
105	74	0.253
105	75	0.253
105	74	0.253
105	74	0.253
105	74	0.253
105	75	0.253
105	74	0.253
105	74	0.253
105	74	0.253
105	74	0.253
105	74	0.253
105	73	0.253
105	74	0.253
105	74	0.253
105	74	0.253
105	73	0.253
105	74	0.253
105	74	0.253
105	74	0.253
105	74	0.253
105	74	0.253
105	74	0.253
105	73	0.253
105	74	0.253
105	74	0.253
105	74	0.253
105	74	0.253
105	74	0.253
105	74	0.253
105	74	0.253
105	73	0.253
105	74	0.253
105	73	0.253
105	73	0.253
105	74	0.253
105	74	0.253
105	74	0.253
105	74	0.253
105	74	0.253
105	75	0.253
105	75	0.253
105	75	0.253
120	86	0.282
120	85	0.282
120	86	0.282
120	86	0.282
120	86	0.282
120	85	0.282
120	85	0.282
120	86	0.282
120	86	0.282
120	86	0.282
120	86	0.282
120	87	0.282
120	86	0.282
120	86	0.282
120	86	0.282
120	86	0.282
120	86	0.282
120	86	0.282
120	86	0.282
120	86	0.282
120	87	0.282
120	86	0.282
120	86	0.282
120	86	0.282
120	86	0.282
120	86	0.282
120	86	0.282
120	86	0.282
120	86	0.282
120	85	0.282
120	85	0.282
120	86	0.282
120	86	0.282
120	85	0.282
120	86	0.282
120	86	0.282
120	86	0.282
120	86	0.282
120	86	0.282
120	86	0.282
120	86	0.282
120	86	0.282
120	86	0.282
120	86	0.282
120	86	0.282
120	86	0.282
120	86	0.282
120	86	0.282
120	86	0.282
120	86	0.282
120	86	0.282
120	86	0.282
120	86	0.282
120	86	0.282
120	87	0.282
120	87	0.282
135	95	0.308
135	95	0.308
135	95	0.308
135	95	0.308
135	95	0.308
135	95	0.308
135	94	0.308
135	95	0.308
135	96	0.308
135	96	0.308
135	95	0.308
135	95	0.308
135	96	0.308
135	96	0.308
135	95	0.308
135	95	0.308
135	96	0.308
135	96	0.308
135	96	0.308
135	95	0.308
135	95	0.308
135	96	0.308
135	96	0.308
135	96	0.308
135	96	0.308
135	96	0.308
135	96	0.308
135	96	0.308
135	95	0.308
135	96	0.308
135	96	0.308
135	96	0.308
135	96	0.308
135	95	0.308
135	96	0.308
135	96	0.308
135	96	0.308
135	96	0.308
135	96	0.308
135	96	0.308
135	96	0.308
135	96	0.308
135	96	0.308
135	96	0.308
135	96	0.308
135	95	0.308
135	95	0.308
135	95	0.308
135	96	0.308
135	96	0.308
135	96	0.308
135	95	0.308
135	95	0.308
135	96	0.308
135	96	0.308
135	96	0.308
150	107	0.337
150	107	0.337
150	107	0.337
150	107	0.337
150	107	0.337
150	107	0.337
150	107	0.337
150	108	0.337
150	107	0.337
150	107	0.337
150	107	0.337
150	108	0.337
150	107	0.337
150	107	0.337
150	108	0.337
150	108	0.337
150	108	0.337
150	107	0.337
150	108	0.337
150	108	0.337
150	108	0.337
150	107	0.337
150	108	0.337
150	108	0.337
150	107	0.337
150	107	0.337
150	107	0.337
150	108	0.337
150	108	0.337
150	107	0.337
150	107	0.337
150	107	0.337
150	108	0.337
150	108	0.337
150	107	0.337
150	107	0.337
150	107	0.337
150	108	0.337
150	107	0.337
150	107	0.337
150	108	0.337
150	108	0.337
150	107	0.337
150	107	0.337
150	108	0.337
150	108	0.337
150	108	0.337
150	107	0.337
150	107	0.337
150	108	0.337
150	108	0.337
150	108	0.337
150	107	0.337
150	108	0.337
150	108	0.337
150	108	0.337
150	107	0.337
150	108	0.337
150	108	0.337
150	108	0.337
150	107	0.337
150	107	0.337
150	108	0.337
150	108	0.337
150	108	0.337
150	108	0.337
150	108	0.337
150	108	0.337
150	108	0.337
150	107	0.337
150	108	0.337
150	108	0.337
150	108	0.337
165	117	0.365
165	117	0.365
165	117	0.365
165	117	0.365
165	117	0.365
165	117	0.365
165	117	0.365
165	118	0.365
165	117	0.365
165	117	0.365
165	117	0.365
165	118	0.365
165	117	0.365
165	117	0.365
165	117	0.365
165	117	0.365
165	117	0.365
165	117	0.365
165	117	0.365
165	118	0.365
165	118	0.365
165	118	0.365
165	117	0.365
165	117	0.365
165	118	0.365
165	118	0.365
165	118	0.365
165	117	0.365
165	117	0.365
165	118	0.365
165	118	0.365
165	117	0.365
165	117	0.365
165	118	0.365
165	118	0.365
165	118	0.365
165	118	0.365
165	118	0.365
165	118	0.365
165	118	0.365
165	118	0.365
165	118	0.365
165	118	0.365
165	118	0.365
165	118	0.365
165	118	0.365
165	118	0.365
165	118	0.365
165	118	0.365
165	118	0.365
165	118	0.365
165	118	0.365
165	118	0.365
165	118	0.365
165	118	0.365
165	118	0.365
165	118	0.365
165	118	0.365
165	118	0.365
165	118	0.365
165	118	0.365
165	118	0.365
165	118	0.365
165	118	0.365
165	118	0.365
165	118	0.365
165	118	0.365
165	118	0.365
165	118	0.365
165	118	0.365
165	118	0.365
165	118	0.365
165	118	0.365
165	118	0.365
180	134	0.389
180	133	0.389
180	133	0.389
180	133	0.389
180	133	0.389
180	133	0.389
180	133	0.389
180	133	0.389
180	132	0.389
180	132	0.389
180	132	0.389
180	132	0.389
180	132	0.389
180	132	0.389
180	132	0.389
180	132	0.389
180	132	0.389
180	132	0.389
180	132	0.389
180	132	0.389
180	131	0.389
180	131	0.389
180	131	0.389
180	131	0.389
180	131	0.389
180	131	0.389
180	131	0.389
180	131	0.389
180	131	0.389
180	131	0.389
180	132	0.389
180	132	0.389
180	132	0.389
180	131	0.389
180	131	0.389
180	132	0.389
180	132	0.389
180	132	0.389
180	131	0.389
180	131	0.389
180	132	0.389
180	132	0.389
180	132	0.389
180	132	0.389
180	131	0.389
180	131	0.389
180	131	0.389
180	131	0.389
180	132	0.389
180	131	0.389
180	131	0.389
180	131	0.389
180	131	0.389
180	132	0.389
180	131	0.389
180	131	0.389
180	131	0.389
180	131	0.389
180	132	0.389
180	132	0.389
180	132	0.389
180	131	0.389
180	131	0.389
180	131	0.389
180	132	0.389
180	131	0.389
180	131	0.389
180	131	0.389
180	131	0.389
180	132	0.389
180	131	0.389
180	131	0.389
180	131	0.389
180	131	0.389
180	131	0.389
180	131	0.389
180	131	0.389
180	131	0.389
180	131	0.389
180	131	0.389
180	131	0.389
180	130	0.389
180	130	0.389
180	130	0.389
180	130	0.389
180	130	0.389
180	130	0.389
180	131	0.389
180	131	0.389
180	131	0.389
180	130	0.389
180	130	0.389
180	130	0.389
180	130	0.389
180	130	0.389
180	130	0.389
180	129	0.389
180	130	0.389
180	130	0.389
180	130	0.389
195	137	0.416
195	137	0.416
195	137	0.416
195	137	0.416
195	137	0.416
195	137	0.416
195	137	0.416
195	137	0.416
195	137	0.416
195	137	0.416
195	137	0.416
195	137	0.416
195	137	0.416
195	137	0.416
195	137	0.416
195	138	0.416
195	138	0.416
195	138	0.416
195	137	0.416
195	137	0.416
195	138	0.416
195	138	0.416
195	138	0.416
195	137	0.416
195	137	0.416
195	137	0.416
195	137	0.416
195	137	0.416
195	137	0.416
195	137	0.416
195	137	0.416
195	137	0.416
195	137	0.416
195	137	0.416
195	137	0.416
195	137	0.416
195	137	0.416
195	137	0.416
195	137	0.416
195	137	0.416
195	137	0.416
195	137	0.416
195	137	0.416
195	137	0.416
195	137	0.416
195	137	0.416
195	137	0.416
195	137	0.416
195	137	0.416
195	137	0.416
195	137	0.416
195	137	0.416
195	137	0.416
195	137	0.416
195	137	0.416
195	137	0.416
195	137	0.416
195	137	0.416
195	137	0.416
195	137	0.416
195	137	0.416
195	137	0.416
195	138	0.416
195	138	0.416
195	138	0.416
195	137	0.416
195	137	0.416
195	137	0.416
195	137	0.416
195	137	0.416
195	137	0.416
195	137	0.416
195	137	0.416
195	137	0.416
195	137	0.416
195	137	0.416
195	137	0.416
195	137	0.416
195	137	0.416
195	137	0.416
195	137	0.416
195	137	0.416
195	137	0.416
195	137	0.416
195	137	0.416
195	137	0.416
195	137	0.416
195	137	0.416
195	137	0.416
195	137	0.416
195	137	0.416
195	137	0.416
195	137	0.416
195	137	0.416
195	137	0.416
195	137	0.416
210	144	0.441
210	144	0.441
210	144	0.441
210	144	0.441
210	144	0.441
210	143	0.441
210	143	0.441
210	143	0.441
210	144	0.441
210	144	0.441
210	143	0.441
210	143	0.441
210	143	0.441
210	143	0.441
210	143	0.441
210	142	0.441
210	142	0.441
210	142	0.441
210	142	0.441
210	142	0.441
210	142	0.441
210	142	0.441
210	142	0.441
210	142	0.441
210	142	0.441
210	142	0.441
210	142	0.441
210	143	0.441
210	143	0.441
210	142	0.441
210	142	0.441
210	142	0.441
210	142	0.441
210	142	0.441
210	142	0.441
210	142	0.441
210	142	0.441
210	142	0.441
210	142	0.441
210	142	0.441
210	142	0.441
210	142	0.441
210	142	0.441
210	142	0.441
210	142	0.441
210	142	0.441
210	142	0.441
210	141	0.441
210	141	0.441
210	141	0.441
210	142	0.441
210	142	0.441
210	142	0.441
210	141	0.441
210	142	0.441
210	142	0.441
210	142	0.441
210	142	0.441
210	142	0.441
210	141	0.441
210	142	0.441
210	142	0.441
210	142	0.441
210	142	0.441
210	142	0.441
210	141	0.441
210	141	0.441
210	142	0.441
210	142	0.441
210	142	0.441
210	142	0.441
210	142	0.441
210	142	0.441
210	142	0.441
210	142	0.441
225	145	0.471
225	145	0.471
225	144	0.471
225	144	0.471
225	144	0.471
225	144	0.471
225	144	0.471
225	144	0.471
225	144	0.471
225	144	0.471
225	144	0.471
225	145	0.471
225	145	0.471
225	145	0.471
225	145	0.471
225	145	0.471
225	144	0.471
225	144	0.471
225	144	0.471
225	144	0.471
225	144	0.471
225	144	0.471
225	145	0.471
225	144	0.471
225	144	0.471
225	144	0.471
225	144	0.471
225	144	0.471
225	144	0.471
225	144	0.471
225	144	0.471
225	144	0.471
225	144	0.471
225	144	0.471
225	144	0.471
225	144	0.471
225	144	0.471
225	144	0.471
225	144	0.471
225	144	0.471
225	144	0.471
225	144	0.471
225	144	0.471
225	144	0.471
225	144	0.471
225	144	0.471
225	144	0.471
225	144	0.471
225	144	0.471
225	144	0.471
225	144	0.471
225	144	0.471
225	144	0.471
225	144	0.471
225	144	0.471
225	144	0.471
225	144	0.471
225	144	0.471
225	144	0.471
225	144	0.471
225	144	0.471
225	144	0.471
225	144	0.471
225	144	0.471
225	144	0.471
225	144	0.471
225	144	0.471
225	144	0.471
225	144	0.471
225	144	0.471
225	144	0.471
225	144	0.471
225	144	0.471
225	144	0.471
225	144	0.471
225	144	0.471
225	144	0.471
30	40	0.094
30	40	0.094
30	40	0.094
30	40	0.094
30	40	0.094
30	40	0.094
30	40	0.094
30	40	0.094
30	40	0.094
30	40	0.094
30	40	0.094
30	40	0.094
30	40	0.094
30	40	0.094
30	40	0.094
30	41	0.094
30	40	0.094
30	40	0.094
30	40	0.094
30	41	0.094
30	41	0.094
30	41	0.094
30	41	0.094
30	40	0.094
30	40	0.094
30	40	0.094
30	40	0.094
30	40	0.094
30	40	0.094
30	40	0.094
30	40	0.094
30	40	0.094
30	40	0.094
30	41	0.094
30	41	0.094
30	40	0.094
30	40	0.094
30	40	0.094
30	40	0.094
30	40	0.094
30	40	0.094
30	40	0.094
30	41	0.094
30	41	0.094
30	41	0.094
30	41	0.094
30	41	0.094
30	41	0.094
30	41	0.094
30	41	0.094
30	40	0.094
30	41	0.094
30	41	0.094
30	41	0.094
30	41	0.094
30	41	0.094
30	41	0.094
30	41	0.094
30	41	0.094
30	41	0.094
30	41	0.094
30	41	0.094
30	41	0.094
30	41	0.094
30	41	0.094
30	41	0.094
30	41	0.094
30	41	0.094
30	41	0.094
30	42	0.094
30	41	0.094
30	41	0.094
30	41	0.094
30	41	0.094
30	41	0.094
30	41	0.094
30	41	0.094
30	41	0.094
30	41	0.094
30	41	0.094
