# Supplementary material for: Design and experimental validation of a soft pneumatic robotic device for preterm infant skin-to-skin tactile therapy
Source: Front Robot AI. 2026 May 28;13:1839026. doi: 10.3389/frobt.2026.1839026 (PMC13253241; doi:10.3389/frobt.2026.1839026)
Supplement: Supplementary file 3 [file Supplementaryfile1.zip › Data/calibration/force_pressure_current_consolidated.csv]

EV9	PWM	Presion_kPa	Fuerza_N	Corriente_A
OFF	0	0.0	0.515	0.0
OFF	0	0.0	0.52	0.0
OFF	0	0.0	0.457	0.0
OFF	0	0.0	0.436	0.0
OFF	0	0.0	0.454	0.0
OFF	0	0.0	0.462	0.0
OFF	0	0.0	0.478	0.0
OFF	15	0.0	0.446	0.0
OFF	15	0.0	0.465	0.0
OFF	15	0.0	0.442	0.0
OFF	15	0.0	0.423	0.0
OFF	15	0.0	0.435	0.0
OFF	30	0.0	0.447	0.0
OFF	30	0.0	0.487	0.007
OFF	30	0.0	0.502	0.01
OFF	30	0.0	0.497	0.013
OFF	30	0.0	0.476	0.017
OFF	30	0.0	0.465	0.02
OFF	45	0.18	0.464	0.027
OFF	45	0.55	0.725	0.033
OFF	45	0.56	0.742	0.037
OFF	45	0.57	0.722	0.04
OFF	45	0.58	0.74	0.043
OFF	45	0.58	0.761	0.047
OFF	45	0.84	0.759	0.05
OFF	60	1.52	0.949	0.053
OFF	60	2.0	1.026	0.057
OFF	60	2.08	0.984	0.063
OFF	60	2.14	0.993	0.067
OFF	60	2.43	1.011	0.07
OFF	60	2.39	0.986	0.07
OFF	75	2.86	1.042	0.077
OFF	75	3.19	1.272	0.08
OFF	75	3.17	1.26	0.083
OFF	75	3.66	1.239	0.083
OFF	75	3.5	1.226	0.087
OFF	60	3.38	1.284	0.087
OFF	75	3.3	1.232	0.087
OFF	75	3.5	1.231	0.09
OFF	75	3.38	1.237	0.09
OFF	75	3.56	1.228	0.09
OFF	75	3.43	1.216	0.093
OFF	90	3.59	1.304	0.093
OFF	90	3.7	1.381	0.097
OFF	90	3.78	1.404	0.097
OFF	90	4.08	1.393	0.1
OFF	90	4.05	1.39	0.1
OFF	105	4.02	1.379	0.104
OFF	105	4.51	1.505	0.107
OFF	105	4.6	1.512	0.11
OFF	120	4.91	1.578	0.114
OFF	120	5.38	1.636	0.114
OFF	120	5.46	1.596	0.117
OFF	120	5.52	1.583	0.117
OFF	135	5.56	1.715	0.12
OFF	135	5.58	1.728	0.124
OFF	135	5.6	1.75	0.124
OFF	135	5.61	1.741	0.127
OFF	135	5.88	1.705	0.127
OFF	120	5.81	1.695	0.127
OFF	135	5.76	1.69	0.127
OFF	135	5.47	1.707	0.13
OFF	135	5.78	1.67	0.13
OFF	135	5.99	1.721	0.13
OFF	135	6.14	1.697	0.134
OFF	135	5.99	1.712	0.134
OFF	135	5.89	1.715	0.134
OFF	150	5.81	1.771	0.134
OFF	150	5.76	1.886	0.137
OFF	150	5.98	1.872	0.137
OFF	150	5.63	1.846	0.137
OFF	150	5.88	1.881	0.137
OFF	150	6.07	1.862	0.14
OFF	165	6.44	1.88	0.14
OFF	165	6.46	1.982	0.14
OFF	165	6.72	1.967	0.144
OFF	165	6.9	1.927	0.144
OFF	165	7.03	1.984	0.144
OFF	165	6.87	1.984	0.147
OFF	180	7.26	1.958	0.147
OFF	180	7.28	2.014	0.15
OFF	180	7.55	2.003	0.15
OFF	180	7.73	2.005	0.154
OFF	180	7.61	2.016	0.154
OFF	180	7.78	2.014	0.154
OFF	195	7.9	2.009	0.157
OFF	195	7.98	2.112	0.157
OFF	195	7.79	2.106	0.157
OFF	195	7.9	2.11	0.16
OFF	195	8.24	2.107	0.16
OFF	210	8.22	2.061	0.164
OFF	210	8.46	2.163	0.164
OFF	210	8.62	2.166	0.164
OFF	225	8.99	2.246	0.167
OFF	225	9.0	2.343	0.17
OFF	225	9.26	2.3	0.17
OFF	225	9.18	2.27	0.17
OFF	225	8.88	2.267	0.174
OFF	225	8.92	2.295	0.174
OFF	225	9.2	2.264	0.174
OFF	225	9.4	2.276	0.177
OFF	225	9.28	2.344	0.177
OFF	0	0.0	0.03	0.0
OFF	0	0.0	0.036	0.0
OFF	0	0.0	0.038	0.0
OFF	0	0.0	0.036	0.0
OFF	0	0.0	0.043	0.0
OFF	0	0.0	0.065	0.0
OFF	0	0.0	0.078	0.0
OFF	0	0.0	0.066	0.0
OFF	0	0.0	0.063	0.0
OFF	0	0.0	0.061	0.0
OFF	0	0.0	0.07	0.0
OFF	15	0.0	0.062	0.0
OFF	15	0.0	0.015	0.0
OFF	15	0.0	0.032	0.0
OFF	15	0.0	0.044	0.0
OFF	15	0.0	0.033	0.0
OFF	15	0.0	0.028	0.0
OFF	15	0.0	0.041	0.0
OFF	15	0.0	0.042	0.0
OFF	15	0.0	0.036	0.0
OFF	30	0.0	0.055	0.007
OFF	30	0.0	0.13	0.01
OFF	30	0.0	0.132	0.013
OFF	30	0.0	0.149	0.017
OFF	30	0.0	0.142	0.02
OFF	30	0.0	0.146	0.023
OFF	30	0.18	0.155	0.023
OFF	45	0.55	0.265	0.03
OFF	45	0.82	0.399	0.033
OFF	45	0.75	0.4	0.04
OFF	45	0.95	0.413	0.043
OFF	45	1.1	0.414	0.047
OFF	45	1.2	0.423	0.047
OFF	45	1.27	0.422	0.05
OFF	60	1.32	0.427	0.053
OFF	60	1.6	0.687	0.06
OFF	60	2.31	0.689	0.063
OFF	60	2.3	0.729	0.067
OFF	60	2.29	0.718	0.067
OFF	60	2.29	0.709	0.07
OFF	60	2.54	0.717	0.073
OFF	60	2.46	0.718	0.073
OFF	75	2.91	0.919	0.077
OFF	75	2.97	0.925	0.08
OFF	75	3.01	0.94	0.083
OFF	75	3.3	0.907	0.087
OFF	75	3.5	0.904	0.087
OFF	75	3.64	0.918	0.09
OFF	75	3.73	0.905	0.09
OFF	75	3.8	0.896	0.09
OFF	75	3.6	0.895	0.093
OFF	75	3.7	0.911	0.093
OFF	90	4.03	1.081	0.093
OFF	90	4.26	1.084	0.097
OFF	90	4.17	1.083	0.097
OFF	90	4.36	1.08	0.1
OFF	90	4.24	1.068	0.1
OFF	90	4.16	1.076	0.1
OFF	105	4.1	1.069	0.104
OFF	105	4.56	1.172	0.107
OFF	105	4.63	1.159	0.11
OFF	105	4.94	1.153	0.11
OFF	105	4.9	1.163	0.114
OFF	105	4.87	1.149	0.114
OFF	105	5.1	1.135	0.114
OFF	120	5.52	1.163	0.117
OFF	120	5.56	1.297	0.117
OFF	120	5.58	1.281	0.12
OFF	120	5.85	1.254	0.12
OFF	120	5.79	1.248	0.124
OFF	120	5.75	1.262	0.124
OFF	120	5.72	1.28	0.124
OFF	135	5.95	1.414	0.127
OFF	135	6.11	1.416	0.127
OFF	135	6.22	1.389	0.127
OFF	135	6.3	1.385	0.13
OFF	135	6.36	1.382	0.13
OFF	135	6.14	1.39	0.13
OFF	135	5.99	1.365	0.13
OFF	135	6.14	1.355	0.134
OFF	150	6.25	1.469	0.134
OFF	150	6.57	1.451	0.137
OFF	150	6.55	1.444	0.137
OFF	150	6.53	1.456	0.137
OFF	150	6.77	1.444	0.14
OFF	150	6.94	1.46	0.14
OFF	150	6.3	1.46	0.14
OFF	165	6.61	1.458	0.144
OFF	165	6.82	1.565	0.144
OFF	165	6.98	1.568	0.147
OFF	165	7.08	1.583	0.147
OFF	165	7.16	1.58	0.147
OFF	165	7.21	1.572	0.147
OFF	165	7.24	1.571	0.147
OFF	180	7.52	1.579	0.15
OFF	180	7.72	1.65	0.15
OFF	180	7.85	1.655	0.154
OFF	180	7.95	1.659	0.154
OFF	180	7.76	1.652	0.154
OFF	180	7.38	1.678	0.154
OFF	180	7.37	1.654	0.154
OFF	195	7.61	1.644	0.157
OFF	195	7.78	1.772	0.157
OFF	195	8.15	1.761	0.16
OFF	195	8.16	1.761	0.16
OFF	195	8.41	1.754	0.16
OFF	195	8.34	1.747	0.16
OFF	195	8.29	1.747	0.164
OFF	195	8.51	1.753	0.164
OFF	210	8.66	1.773	0.164
OFF	210	8.77	1.843	0.164
OFF	210	8.84	1.838	0.167
OFF	210	8.89	1.843	0.167
OFF	210	8.93	1.839	0.167
OFF	210	8.95	1.823	0.167
OFF	210	8.97	1.825	0.17
OFF	225	9.24	1.859	0.174
OFF	225	9.42	1.972	0.174
OFF	225	9.3	1.988	0.174
OFF	225	9.47	1.955	0.177
OFF	225	9.33	1.964	0.177
OFF	225	9.49	1.948	0.177
OFF	225	9.6	1.943	0.177
OFF	225	9.42	1.931	0.177
OFF	240	9.3	1.972	0.177
OFF	240	9.47	1.994	0.18
OFF	240	9.84	2.0	0.18
OFF	240	10.1	1.997	0.18
OFF	240	10.28	1.995	0.18
OFF	240	10.15	1.99	0.184
OFF	240	10.32	1.981	0.184
OFF	240	9.93	1.978	0.184
OFF	255	10.16	2.009	0.184
OFF	255	10.07	2.026	0.184
OFF	255	10.0	2.03	0.184
OFF	255	10.21	2.004	0.187
OFF	255	9.85	1.998	0.187
OFF	255	9.85	1.998	0.187
OFF	255	10.11	2.001	0.187
OFF	255	9.78	2.0	0.187
OFF	255	9.55	2.005	0.187
OFF	255	9.64	2.003	0.187
OFF	255	9.96	1.995	0.187
OFF	255	10.18	1.993	0.187
OFF	0	0.12	-0.032	0.007
OFF	0	0.08	-0.03	0.0
OFF	15	0.06	-0.038	0.003
OFF	15	0.04	-0.036	0.003
OFF	15	0.03	-0.054	0.003
OFF	15	0.02	-0.056	0.003
OFF	15	0.01	-0.053	0.007
OFF	15	0.01	-0.055	0.007
OFF	15	0.01	-0.059	0.007
OFF	30	0.0	-0.055	0.01
OFF	30	0.0	-0.043	0.013
OFF	30	0.0	0.022	0.017
OFF	30	0.0	0.035	0.02
OFF	30	0.0	0.044	0.023
OFF	30	0.0	0.036	0.023
OFF	30	0.0	0.047	0.027
OFF	45	0.13	0.274	0.03
OFF	45	0.21	0.356	0.037
OFF	45	0.28	0.35	0.04
OFF	45	0.57	0.351	0.043
OFF	45	0.53	0.352	0.047
OFF	60	0.49	0.351	0.05
OFF	60	0.72	0.649	0.057
OFF	60	0.89	0.664	0.06
OFF	60	1.0	0.65	0.063
OFF	60	1.08	0.67	0.063
OFF	60	1.13	0.657	0.067
OFF	60	1.42	0.656	0.067
OFF	60	1.38	0.639	0.07
OFF	75	1.59	0.759	0.073
OFF	75	1.75	0.916	0.077
OFF	75	1.85	0.901	0.08
OFF	75	2.18	0.894	0.08
OFF	75	2.16	0.885	0.083
OFF	75	2.14	0.887	0.083
OFF	90	2.38	0.88	0.09
OFF	90	2.55	1.085	0.09
OFF	90	3.18	1.073	0.093
OFF	90	3.11	1.06	0.097
OFF	90	3.06	1.065	0.097
OFF	90	3.28	1.058	0.097
OFF	105	3.43	1.208	0.104
OFF	105	3.54	1.263	0.104
OFF	105	3.61	1.249	0.107
OFF	105	3.92	1.245	0.107
OFF	105	4.13	1.239	0.11
OFF	105	4.03	1.235	0.11
OFF	105	4.21	1.241	0.11
OFF	120	4.59	1.382	0.114
OFF	120	4.35	1.402	0.117
OFF	120	3.93	1.397	0.117
OFF	120	3.89	1.387	0.117
OFF	120	4.11	1.38	0.12
OFF	135	4.52	1.372	0.124
OFF	135	4.81	1.504	0.124
OFF	135	5.01	1.495	0.127
OFF	135	4.89	1.48	0.127
OFF	135	5.57	1.484	0.127
OFF	135	5.54	1.483	0.127
OFF	150	5.52	1.528	0.13
OFF	150	5.51	1.652	0.134
OFF	150	5.5	1.646	0.134
OFF	150	5.74	1.643	0.137
OFF	150	5.92	1.635	0.137
OFF	165	5.78	1.639	0.137
OFF	165	5.69	1.747	0.14
OFF	165	5.88	1.747	0.14
OFF	165	6.01	1.737	0.144
OFF	165	6.1	1.736	0.144
OFF	180	6.42	1.735	0.147
OFF	180	6.64	1.836	0.147
OFF	180	6.8	1.821	0.15
OFF	180	7.16	1.817	0.15
OFF	180	7.41	1.812	0.15
OFF	180	6.83	1.817	0.15
OFF	195	6.93	1.887	0.154
OFF	195	7.5	1.973	0.154
OFF	195	7.65	1.961	0.157
OFF	195	7.76	1.963	0.157
OFF	195	7.83	1.96	0.157
OFF	210	7.63	1.948	0.16
OFF	210	7.74	2.031	0.16
OFF	210	7.82	2.042	0.164
OFF	210	7.87	2.036	0.164
OFF	210	7.41	2.031	0.164
OFF	225	7.59	2.037	0.167
OFF	225	7.71	2.182	0.167
OFF	225	8.05	2.172	0.17
OFF	225	8.04	2.156	0.17
OFF	225	8.03	2.162	0.17
OFF	240	8.52	2.152	0.174
OFF	240	8.37	2.197	0.174
OFF	240	8.51	2.196	0.177
OFF	240	8.86	2.204	0.177
OFF	240	8.86	2.195	0.177
OFF	255	8.85	2.192	0.18
OFF	255	8.85	2.251	0.18
OFF	255	9.1	2.258	0.18
OFF	255	9.28	2.261	0.184
OFF	255	9.4	2.274	0.184
OFF	255	9.49	2.26	0.184
OFF	255	9.55	2.262	0.184
OFF	255	9.34	2.264	0.184
OFF	255	9.69	2.259	0.184
OFF	255	9.44	2.261	0.187
OFF	255	9.26	2.266	0.187
OFF	0	0.0	0.013	0.0
OFF	0	0.0	0.01	0.0
OFF	0	0.0	0.024	0.0
OFF	0	0.0	0.012	0.0
OFF	0	0.0	-0.061	0.0
OFF	15	0.0	-0.036	0.0
OFF	15	0.0	-0.097	0.0
OFF	15	0.0	-0.076	0.0
OFF	15	0.0	-0.1	0.0
OFF	15	0.0	-0.1	0.0
OFF	15	0.0	-0.113	0.0
OFF	15	0.0	-0.084	0.0
OFF	15	0.0	-0.087	0.0
OFF	15	0.0	-0.108	0.0
OFF	30	0.0	-0.093	0.007
OFF	30	0.0	-0.058	0.013
OFF	30	0.0	0.028	0.017
OFF	30	0.0	0.026	0.017
OFF	30	0.0	0.033	0.02
OFF	30	0.0	-0.027	0.023
OFF	30	0.0	-0.053	0.023
OFF	30	0.0	-0.002	0.027
OFF	30	0.0	0.042	0.027
OFF	45	0.18	0.031	0.033
OFF	45	0.3	0.28	0.037
OFF	45	0.39	0.276	0.04
OFF	45	0.27	0.272	0.043
OFF	45	0.37	0.275	0.043
OFF	45	0.69	0.275	0.047
OFF	45	0.48	0.211	0.05
OFF	45	0.51	0.21	0.05
OFF	60	0.54	0.225	0.053
OFF	60	0.8	0.49	0.057
OFF	60	0.74	0.466	0.06
OFF	60	1.2	0.475	0.063
OFF	60	1.02	0.461	0.067
OFF	60	1.14	0.466	0.067
OFF	60	0.98	0.467	0.07
OFF	60	1.11	0.463	0.07
OFF	75	1.46	0.689	0.073
OFF	75	1.71	0.708	0.077
OFF	75	1.88	0.702	0.08
OFF	75	2.0	0.697	0.08
OFF	75	2.58	0.687	0.083
OFF	75	2.24	0.778	0.083
OFF	75	2.25	0.753	0.083
OFF	75	2.51	0.68	0.087
OFF	90	2.69	0.969	0.09
OFF	90	2.82	0.969	0.09
OFF	90	3.16	0.966	0.093
OFF	90	3.15	0.962	0.093
OFF	90	3.14	0.955	0.097
OFF	90	3.13	0.931	0.097
OFF	105	3.13	0.958	0.1
OFF	105	3.12	1.085	0.104
OFF	105	3.12	1.039	0.104
OFF	105	3.12	1.016	0.107
OFF	105	3.37	1.023	0.107
OFF	105	3.55	1.014	0.107
OFF	120	3.67	1.065	0.11
OFF	120	3.76	1.145	0.114
OFF	120	3.82	1.136	0.114
OFF	120	3.86	1.131	0.114
OFF	120	3.89	1.131	0.117
OFF	120	3.91	1.155	0.117
OFF	135	3.93	1.249	0.12
OFF	135	4.19	1.275	0.12
OFF	135	4.12	1.282	0.12
OFF	135	4.58	1.317	0.124
OFF	135	4.39	1.341	0.124
OFF	135	4.26	1.336	0.124
OFF	135	4.17	1.35	0.124
OFF	135	4.36	1.354	0.127
OFF	150	4.49	1.473	0.127
OFF	150	4.84	1.459	0.13
OFF	150	4.83	1.455	0.13
OFF	150	4.82	1.448	0.13
OFF	165	4.81	1.462	0.134
OFF	165	5.06	1.603	0.134
OFF	165	5.24	1.61	0.137
OFF	165	5.36	1.597	0.137
OFF	165	5.19	1.579	0.137
OFF	180	5.08	1.58	0.14
OFF	180	5.25	1.719	0.144
OFF	180	5.37	1.714	0.144
OFF	180	5.45	1.696	0.144
OFF	180	5.76	1.703	0.144
OFF	180	5.73	1.664	0.144
OFF	195	5.95	1.652	0.147
OFF	195	6.11	1.742	0.15
OFF	195	6.23	1.729	0.15
OFF	195	6.05	1.701	0.15
OFF	195	5.93	1.734	0.154
OFF	210	6.35	1.716	0.154
OFF	210	6.64	1.783	0.154
OFF	210	6.6	1.786	0.157
OFF	210	6.56	1.793	0.157
OFF	210	6.54	1.784	0.157
OFF	225	6.78	1.956	0.16
OFF	225	6.94	1.939	0.16
OFF	225	7.06	1.911	0.164
OFF	225	7.14	1.935	0.164
OFF	240	6.94	1.936	0.164
OFF	240	7.31	1.995	0.167
OFF	240	7.06	1.985	0.167
OFF	240	7.14	1.982	0.17
OFF	240	7.2	1.951	0.17
OFF	255	7.24	1.892	0.17
OFF	255	7.52	1.922	0.174
OFF	255	7.97	1.913	0.174
OFF	255	8.03	1.905	0.174
OFF	255	8.07	1.868	0.174
OFF	255	8.1	1.867	0.177
OFF	255	7.62	1.834	0.177
OFF	255	7.53	1.84	0.177
OFF	255	7.47	1.832	0.177
OFF	255	7.18	1.843	0.177
OFF	255	7.47	1.86	0.177
OFF	255	7.43	1.792	0.177
OFF	255	7.91	1.881	0.177
OFF	255	7.99	1.811	0.177
OFF	255	8.04	1.857	0.177
OFF	255	7.83	1.799	0.177
OFF	255	7.68	1.88	0.177
OFF	255	7.57	1.885	0.177
OFF	255	7.5	1.866	0.177
OFF	255	7.7	1.874	0.177
OFF	255	7.84	1.877	0.177
OFF	255	7.69	1.854	0.177
OFF	255	7.58	1.896	0.177
OFF	255	7.51	1.906	0.177
OFF	255	7.45	1.904	0.177
OFF	255	7.67	1.898	0.177
OFF	255	7.57	1.865	0.177
OFF	255	7.5	1.867	0.177
OFF	0	0.02	-0.324	0.0
OFF	0	0.01	-0.316	0.0
OFF	0	0.01	-0.315	0.0
OFF	0	0.01	-0.327	0.0
OFF	0	0.0	-0.314	0.0
OFF	15	0.0	-0.316	0.0
OFF	15	0.0	-0.31	0.0
OFF	15	0.0	-0.319	0.0
OFF	15	0.0	-0.32	0.0
OFF	15	0.0	-0.318	0.0
OFF	15	0.0	-0.31	0.0
OFF	15	0.0	-0.315	0.0
OFF	15	0.0	-0.307	0.003
OFF	30	0.0	-0.322	0.007
OFF	45	0.0	-0.266	0.013
OFF	45	0.0	-0.024	0.02
OFF	45	0.0	-0.008	0.027
OFF	45	0.0	-0.006	0.03
OFF	45	0.0	-0.006	0.033
OFF	45	0.0	0.014	0.04
OFF	60	0.24	0.233	0.043
OFF	75	0.66	0.306	0.053
OFF	75	1.21	0.527	0.057
OFF	75	1.34	0.494	0.063
OFF	75	1.43	0.484	0.067
OFF	75	1.49	0.489	0.07
OFF	60	1.28	0.484	0.07
OFF	75	1.39	0.468	0.073
OFF	60	1.21	0.473	0.073
OFF	60	1.09	0.422	0.073
OFF	60	1.0	0.438	0.073
OFF	60	0.94	0.426	0.073
OFF	60	0.9	0.43	0.073
OFF	60	0.87	0.424	0.077
OFF	75	1.1	0.421	0.08
OFF	75	1.51	0.503	0.08
OFF	75	1.55	0.498	0.083
OFF	75	1.83	0.496	0.083
OFF	75	1.77	0.528	0.083
OFF	75	1.48	0.525	0.087
OFF	75	1.53	0.521	0.087
OFF	75	1.81	0.52	0.087
OFF	90	1.76	0.531	0.09
OFF	90	1.98	0.703	0.093
OFF	90	2.13	0.696	0.093
OFF	90	2.23	0.687	0.093
OFF	90	2.56	0.671	0.097
OFF	90	2.28	0.666	0.097
OFF	90	2.34	0.695	0.097
OFF	105	2.64	0.678	0.1
OFF	105	2.84	0.836	0.1
OFF	105	3.24	0.834	0.104
OFF	105	3.27	0.83	0.107
OFF	105	3.03	0.829	0.107
OFF	105	2.87	0.831	0.107
OFF	105	2.75	0.816	0.107
OFF	120	2.67	0.959	0.11
OFF	120	2.87	0.965	0.114
OFF	120	3.0	0.957	0.114
OFF	120	3.35	0.952	0.117
OFF	120	3.85	0.957	0.117
OFF	120	3.69	0.953	0.117
OFF	135	3.58	0.944	0.12
OFF	135	3.76	1.096	0.12
OFF	135	3.88	1.085	0.124
OFF	135	3.97	1.08	0.124
OFF	135	4.03	1.067	0.124
OFF	135	3.82	1.076	0.127
OFF	135	3.92	1.077	0.127
OFF	135	3.74	1.061	0.127
OFF	150	3.87	1.193	0.13
OFF	150	3.96	1.198	0.13
OFF	150	4.02	1.196	0.13
OFF	150	4.57	1.191	0.134
OFF	150	4.7	1.19	0.134
OFF	165	4.54	1.179	0.137
OFF	165	4.93	1.331	0.137
OFF	165	4.96	1.32	0.137
OFF	165	4.97	1.31	0.14
OFF	165	4.98	1.309	0.14
OFF	165	4.99	1.307	0.14
OFF	165	5.25	1.305	0.14
OFF	165	5.18	1.306	0.144
OFF	180	5.13	1.301	0.144
OFF	180	5.09	1.393	0.144
OFF	180	5.32	1.394	0.147
OFF	180	5.23	1.38	0.147
OFF	180	5.16	1.38	0.147
OFF	195	5.37	1.386	0.15
OFF	195	5.51	1.486	0.15
OFF	195	5.61	1.479	0.15
OFF	210	5.69	1.482	0.154
OFF	210	5.74	1.529	0.154
OFF	210	5.77	1.533	0.157
OFF	210	5.79	1.539	0.157
OFF	210	5.81	1.536	0.157
OFF	210	6.08	1.54	0.16
OFF	225	6.26	1.679	0.16
OFF	225	6.14	1.675	0.16
OFF	225	6.31	1.666	0.164
OFF	225	6.67	1.676	0.164
OFF	225	6.43	1.667	0.167
OFF	225	6.25	1.665	0.167
OFF	225	6.39	1.661	0.167
OFF	225	6.73	1.655	0.167
OFF	240	6.72	1.696	0.17
OFF	240	6.96	1.722	0.17
OFF	240	6.88	1.722	0.17
OFF	240	7.08	1.709	0.17
OFF	240	7.47	1.72	0.174
OFF	255	7.49	1.721	0.174
OFF	255	7.5	1.747	0.177
OFF	255	7.51	1.73	0.177
OFF	255	7.52	1.75	0.177
OFF	255	7.53	1.754	0.177
OFF	255	7.28	1.753	0.177
OFF	255	7.1	1.745	0.177
OFF	255	7.23	1.763	0.177
OFF	255	7.32	1.745	0.177
OFF	255	7.39	1.736	0.18
OFF	255	7.43	1.745	0.18
OFF	255	7.46	1.748	0.18
OFF	0	0.01	-0.317	0.0
OFF	0	0.01	-0.311	0.0
OFF	0	0.0	-0.308	0.0
OFF	0	0.0	-0.312	0.0
OFF	15	0.0	-0.358	0.0
OFF	15	0.0	-0.312	0.0
OFF	15	0.0	-0.33	0.0
OFF	15	0.0	-0.348	0.0
OFF	15	0.0	-0.311	0.0
OFF	15	0.0	-0.347	0.0
OFF	30	0.0	-0.349	0.003
OFF	30	0.0	-0.309	0.007
OFF	30	0.0	-0.305	0.013
OFF	30	0.0	-0.305	0.013
OFF	30	0.0	-0.305	0.017
OFF	45	0.0	-0.301	0.023
OFF	45	0.15	-0.063	0.03
OFF	45	0.25	-0.037	0.033
OFF	45	0.18	-0.027	0.037
OFF	45	0.27	-0.023	0.04
OFF	45	0.34	-0.022	0.043
OFF	45	0.24	-0.024	0.047
OFF	60	0.57	0.204	0.05
OFF	60	0.8	0.234	0.053
OFF	60	0.96	0.226	0.057
OFF	60	1.07	0.223	0.06
OFF	60	1.15	0.221	0.063
OFF	60	0.96	0.215	0.063
OFF	75	1.07	0.269	0.07
OFF	75	1.4	0.472	0.07
OFF	75	1.64	0.459	0.073
OFF	75	1.8	0.451	0.077
OFF	75	1.92	0.448	0.077
OFF	75	1.74	0.447	0.08
OFF	75	1.87	0.446	0.08
OFF	90	1.97	0.626	0.083
OFF	90	2.28	0.653	0.087
OFF	90	2.25	0.646	0.09
OFF	90	2.48	0.642	0.09
OFF	90	3.15	0.638	0.09
OFF	90	2.61	0.63	0.093
OFF	105	2.73	0.627	0.097
OFF	105	2.82	0.819	0.097
OFF	105	2.88	0.804	0.1
OFF	105	2.92	0.802	0.1
OFF	105	2.7	0.805	0.104
OFF	105	2.8	0.8	0.104
OFF	120	2.87	0.796	0.107
OFF	120	3.17	0.948	0.11
OFF	120	3.38	0.933	0.114
OFF	120	3.02	0.924	0.114
OFF	120	3.27	0.948	0.114
OFF	120	3.7	0.911	0.117
OFF	135	3.5	0.907	0.12
OFF	135	3.61	1.058	0.12
OFF	135	3.69	1.045	0.12
OFF	135	3.74	1.037	0.124
OFF	135	3.78	1.036	0.124
OFF	135	4.06	1.065	0.124
OFF	150	4.25	1.065	0.127
OFF	150	4.64	1.201	0.127
OFF	150	4.66	1.196	0.13
OFF	150	4.68	1.187	0.13
OFF	150	4.69	1.187	0.13
OFF	150	4.69	1.179	0.134
OFF	150	4.45	1.176	0.134
OFF	165	5.03	1.311	0.134
OFF	165	5.19	1.315	0.137
OFF	165	5.3	1.302	0.137
OFF	165	5.37	1.301	0.14
OFF	165	4.92	1.295	0.14
OFF	165	4.86	1.295	0.14
OFF	180	4.56	1.344	0.144
OFF	180	5.11	1.383	0.144
OFF	180	5.24	1.377	0.144
OFF	180	5.84	1.373	0.147
OFF	180	6.01	1.37	0.147
OFF	195	6.12	1.368	0.15
OFF	195	5.95	1.498	0.15
OFF	195	6.08	1.484	0.154
OFF	195	6.18	1.482	0.154
OFF	195	5.99	1.475	0.154
OFF	195	6.11	1.475	0.154
OFF	210	6.2	1.487	0.157
OFF	210	6.26	1.577	0.157
OFF	210	6.3	1.571	0.157
OFF	210	6.33	1.569	0.157
OFF	210	6.6	1.565	0.16
OFF	210	6.79	1.566	0.16
OFF	225	6.92	1.633	0.16
OFF	225	6.77	1.662	0.164
OFF	225	6.91	1.664	0.164
OFF	225	7.51	1.66	0.164
OFF	225	7.43	1.658	0.167
OFF	240	7.37	1.667	0.167
OFF	240	7.33	1.743	0.17
OFF	240	7.3	1.736	0.17
OFF	240	7.28	1.736	0.17
OFF	240	7.27	1.733	0.17
OFF	240	7.51	1.729	0.174
OFF	255	7.68	1.728	0.174
OFF	255	7.3	1.759	0.174
OFF	255	7.28	1.758	0.174
OFF	255	7.27	1.757	0.174
OFF	255	7.51	1.759	0.177
OFF	255	7.43	1.757	0.177
OFF	255	7.37	1.754	0.177
OFF	255	7.33	1.748	0.177
OFF	255	7.3	1.757	0.177
OFF	255	7.28	1.754	0.177
OFF	255	7.52	1.753	0.177
OFF	255	7.69	1.749	0.177
OFF	0	0.11	-0.357	0.013
OFF	0	0.08	-0.359	0.007
OFF	0	0.06	-0.347	0.0
OFF	0	0.04	-0.351	0.0
OFF	0	0.03	-0.351	0.0
OFF	15	0.02	-0.349	0.0
OFF	15	0.01	-0.351	0.0
OFF	15	0.01	-0.352	0.0
OFF	15	0.01	-0.35	0.0
OFF	30	0.0	-0.352	0.007
OFF	30	0.0	-0.35	0.01
OFF	30	0.0	-0.305	0.013
OFF	30	0.0	-0.298	0.017
OFF	30	0.0	-0.296	0.02
OFF	30	0.0	-0.3	0.023
OFF	45	0.0	-0.123	0.027
OFF	45	0.14	-0.015	0.03
OFF	45	0.1	-0.016	0.037
OFF	45	0.07	-0.016	0.04
OFF	45	0.05	-0.019	0.04
OFF	45	0.03	-0.042	0.043
OFF	60	0.17	0.094	0.05
OFF	60	0.26	0.248	0.053
OFF	60	0.18	0.253	0.057
OFF	60	0.27	0.25	0.06
OFF	60	0.33	0.249	0.063
OFF	75	0.63	0.244	0.067
OFF	75	0.58	0.514	0.07
OFF	75	0.55	0.496	0.073
OFF	75	0.78	0.489	0.077
OFF	75	0.94	0.483	0.077
OFF	75	1.05	0.478	0.08
OFF	75	1.13	0.478	0.08
OFF	75	0.94	0.474	0.083
OFF	90	1.3	0.506	0.087
OFF	90	1.31	0.683	0.087
OFF	90	1.31	0.671	0.09
OFF	90	1.31	0.663	0.09
OFF	90	1.31	0.658	0.093
OFF	90	1.32	0.653	0.093
OFF	105	1.82	0.654	0.097
OFF	105	1.92	0.842	0.1
OFF	105	1.99	0.83	0.1
OFF	105	2.04	0.825	0.104
OFF	105	1.83	0.824	0.104
OFF	105	1.93	0.821	0.104
OFF	120	2.25	0.823	0.107
OFF	120	2.48	0.968	0.11
OFF	120	2.63	0.954	0.11
OFF	120	2.49	0.948	0.114
OFF	120	2.39	0.945	0.114
OFF	120	2.58	0.944	0.114
OFF	120	2.7	0.942	0.117
OFF	135	3.05	1.074	0.117
OFF	135	3.03	1.081	0.12
OFF	135	3.28	1.075	0.12
OFF	135	3.19	1.07	0.124
OFF	135	3.9	1.066	0.124
OFF	135	3.63	1.064	0.124
OFF	135	3.69	1.066	0.124
OFF	150	3.74	1.189	0.127
OFF	150	3.52	1.202	0.127
OFF	150	3.62	1.2	0.13
OFF	150	3.68	1.19	0.13
OFF	150	3.99	1.19	0.134
OFF	150	3.94	1.185	0.134
OFF	165	3.91	1.185	0.137
OFF	165	4.4	1.32	0.137
OFF	165	4.23	1.307	0.137
OFF	165	4.12	1.302	0.14
OFF	165	4.29	1.298	0.14
OFF	165	4.16	1.293	0.14
OFF	165	4.31	1.293	0.14
OFF	180	4.68	1.29	0.144
OFF	180	4.68	1.386	0.144
OFF	180	4.68	1.38	0.147
OFF	180	4.68	1.373	0.147
OFF	180	4.94	1.373	0.147
OFF	180	4.86	1.373	0.147
OFF	180	4.81	1.37	0.147
OFF	180	4.77	1.357	0.147
OFF	180	5.25	1.353	0.15
OFF	195	5.08	1.358	0.15
OFF	195	5.22	1.461	0.15
OFF	195	5.31	1.452	0.154
OFF	195	5.38	1.447	0.154
OFF	195	5.42	1.45	0.154
OFF	195	5.71	1.439	0.154
OFF	195	5.4	1.436	0.154
OFF	210	5.69	1.436	0.157
OFF	210	5.64	1.508	0.157
OFF	210	5.61	1.521	0.157
OFF	210	5.59	1.515	0.157
OFF	210	5.57	1.513	0.16
OFF	210	5.81	1.511	0.16
OFF	225	5.98	1.521	0.16
OFF	225	6.1	1.621	0.16
OFF	225	6.18	1.617	0.164
OFF	225	6.49	1.614	0.164
OFF	225	6.46	1.631	0.167
OFF	225	6.43	1.623	0.167
OFF	240	6.67	1.635	0.167
OFF	240	6.58	1.716	0.17
OFF	240	6.77	1.722	0.17
OFF	240	6.65	1.698	0.17
OFF	240	6.57	1.701	0.17
OFF	255	6.76	1.716	0.174
OFF	255	6.39	1.716	0.174
OFF	255	6.64	1.697	0.174
OFF	255	6.81	1.699	0.174
OFF	255	6.68	1.695	0.177
OFF	255	6.59	1.695	0.177
OFF	255	6.78	1.693	0.177
OFF	255	6.66	1.693	0.177
OFF	255	6.57	1.688	0.177
OFF	255	6.76	1.687	0.177
OFF	0	0.01	-0.39	0.0
OFF	0	0.01	-0.389	0.0
OFF	0	0.01	-0.393	0.0
OFF	0	0.0	-0.401	0.0
OFF	15	0.0	-0.402	0.0
OFF	15	0.0	-0.394	0.0
OFF	15	0.0	-0.402	0.0
OFF	15	0.0	-0.41	0.0
OFF	15	0.0	-0.414	0.0
OFF	15	0.0	-0.412	0.0
OFF	30	0.0	-0.408	0.003
OFF	30	0.0	-0.384	0.007
OFF	30	0.0	-0.347	0.013
OFF	30	0.0	-0.348	0.017
OFF	30	0.0	-0.35	0.017
OFF	30	0.0	-0.341	0.02
OFF	30	0.0	-0.343	0.023
OFF	45	0.0	-0.15	0.027
OFF	45	0.0	-0.069	0.033
OFF	45	0.0	-0.069	0.037
OFF	45	0.0	-0.071	0.04
OFF	45	0.0	-0.07	0.043
OFF	45	0.0	-0.069	0.043
OFF	45	0.0	-0.064	0.047
OFF	60	0.22	0.176	0.05
OFF	60	0.37	0.213	0.057
OFF	60	0.48	0.206	0.06
OFF	60	0.8	0.2	0.063
OFF	60	0.78	0.2	0.063
OFF	60	0.76	0.195	0.067
OFF	60	0.75	0.197	0.067
OFF	60	0.74	0.199	0.07
OFF	75	1.24	0.414	0.073
OFF	75	1.09	0.482	0.077
OFF	75	1.23	0.471	0.08
OFF	75	1.08	0.468	0.08
OFF	75	0.97	0.464	0.083
OFF	75	0.9	0.432	0.083
OFF	75	1.1	0.428	0.087
OFF	75	1.24	0.427	0.087
OFF	75	1.34	0.423	0.087
OFF	90	1.41	0.441	0.09
OFF	90	1.71	0.662	0.093
OFF	90	2.17	0.652	0.093
OFF	90	2.24	0.649	0.093
OFF	90	2.04	0.641	0.097
OFF	90	2.15	0.639	0.097
OFF	90	1.72	0.637	0.097
OFF	90	1.68	0.638	0.1
OFF	90	1.64	0.633	0.1
OFF	105	1.87	0.635	0.1
OFF	105	2.03	0.786	0.104
OFF	105	2.4	0.777	0.104
OFF	105	2.4	0.772	0.107
OFF	105	2.41	0.769	0.107
OFF	105	1.9	0.764	0.107
OFF	105	2.05	0.761	0.107
OFF	105	2.16	0.762	0.11
OFF	120	2.49	0.867	0.11
OFF	120	2.72	0.925	0.114
OFF	120	2.88	0.911	0.114
OFF	120	2.99	0.906	0.114
OFF	120	3.32	0.902	0.117
OFF	120	3.3	0.897	0.117
OFF	120	3.29	0.895	0.117
OFF	135	3.53	0.891	0.12
OFF	135	3.7	1.024	0.12
OFF	135	3.82	1.018	0.124
OFF	135	3.9	1.014	0.124
OFF	135	3.96	1.004	0.127
OFF	135	3.49	1.01	0.127
OFF	135	3.42	1.008	0.127
OFF	150	3.62	1.16	0.13
OFF	150	3.51	1.151	0.13
OFF	150	3.69	1.14	0.13
OFF	150	3.56	1.14	0.134
OFF	150	3.72	1.136	0.134
OFF	150	3.58	1.133	0.134
OFF	165	3.99	1.131	0.137
OFF	165	4.27	1.226	0.137
OFF	165	4.47	1.186	0.137
OFF	165	4.36	1.18	0.14
OFF	165	4.03	1.179	0.14
OFF	165	4.05	1.178	0.14
OFF	180	4.31	1.178	0.144
OFF	180	4.5	1.269	0.144
OFF	180	4.63	1.273	0.147
OFF	180	4.72	1.269	0.147
OFF	180	5.29	1.258	0.147
OFF	180	5.19	1.257	0.15
OFF	180	5.11	1.253	0.15
OFF	180	5.06	1.249	0.15
OFF	195	5.02	1.283	0.15
OFF	195	5.5	1.42	0.154
OFF	180	5.59	1.407	0.15
OFF	180	5.39	1.394	0.15
OFF	180	5.51	1.388	0.15
OFF	195	5.34	1.391	0.154
OFF	195	5.47	1.397	0.154
OFF	195	5.56	1.392	0.154
OFF	195	5.63	1.391	0.154
OFF	195	5.67	1.386	0.154
OFF	195	5.71	1.38	0.157
OFF	210	5.98	1.4	0.157
OFF	210	5.92	1.438	0.157
OFF	210	5.88	1.434	0.157
OFF	210	6.1	1.432	0.16
OFF	210	6.26	1.435	0.16
OFF	210	6.11	1.434	0.16
OFF	210	6.01	1.431	0.16
OFF	225	5.94	1.444	0.16
OFF	225	6.15	1.549	0.164
OFF	225	6.29	1.536	0.164
OFF	225	6.39	1.541	0.164
OFF	225	6.21	1.532	0.167
OFF	225	6.33	1.534	0.167
OFF	240	6.67	1.531	0.167
OFF	240	6.91	1.578	0.17
OFF	240	7.08	1.578	0.17
OFF	240	6.94	1.578	0.17
OFF	240	7.1	1.573	0.17
OFF	240	6.95	1.572	0.174
OFF	240	7.11	1.578	0.174
OFF	255	7.21	1.575	0.174
OFF	255	7.04	1.606	0.174
OFF	255	7.17	1.607	0.174
OFF	255	7.51	1.609	0.177
OFF	240	7.5	1.608	0.177
OFF	255	7.49	1.607	0.177
OFF	255	7.23	1.617	0.177
OFF	255	7.05	1.614	0.177
OFF	255	6.92	1.613	0.177
OFF	255	6.83	1.617	0.177
OFF	255	7.02	1.617	0.177
OFF	255	6.9	1.622	0.177
OFF	0	0.02	-0.0	0.0
OFF	0	0.01	0.011	0.0
OFF	0	0.01	-0.001	0.0
OFF	0	0.01	0.004	0.0
OFF	0	0.0	0.009	0.0
OFF	0	0.0	0.017	0.0
OFF	0	0.0	0.002	0.0
OFF	0	0.0	0.005	0.0
OFF	0	0.0	0.004	0.0
OFF	0	0.0	-0.005	0.0
OFF	15	0.15	-0.008	0.0
OFF	15	0.1	0.001	0.0
OFF	15	0.07	0.004	0.0
OFF	15	0.05	-0.002	0.0
OFF	15	0.04	0.0	0.0
OFF	30	0.02	0.001	0.0
OFF	30	0.02	0.109	0.007
OFF	60	0.41	0.227	0.017
OFF	60	0.94	0.581	0.027
OFF	60	1.56	0.565	0.033
OFF	60	1.49	0.562	0.037
OFF	60	1.7	0.559	0.043
OFF	45	1.33	0.482	0.043
OFF	60	1.58	0.436	0.05
OFF	75	2.01	0.743	0.057
OFF	60	2.06	0.747	0.057
OFF	60	2.09	0.688	0.06
OFF	60	2.12	0.68	0.06
OFF	60	1.88	0.674	0.063
OFF	75	2.22	0.68	0.067
OFF	60	1.95	0.73	0.067
OFF	45	1.77	0.659	0.063
OFF	45	1.38	0.417	0.063
OFF	45	1.37	0.42	0.063
OFF	45	1.36	0.422	0.06
OFF	60	1.09	0.424	0.063
OFF	60	1.42	0.582	0.067
OFF	60	1.64	0.584	0.067
OFF	60	1.8	0.581	0.067
OFF	60	1.91	0.579	0.067
OFF	60	1.99	0.572	0.07
OFF	60	1.79	0.584	0.07
OFF	60	1.65	0.573	0.07
OFF	75	1.81	0.706	0.073
OFF	90	2.68	0.875	0.077
OFF	90	2.78	0.914	0.08
OFF	90	2.85	0.913	0.083
OFF	90	3.15	0.91	0.083
OFF	90	2.86	0.906	0.087
OFF	90	2.9	0.905	0.09
OFF	90	2.94	0.892	0.09
OFF	90	2.96	0.893	0.09
OFF	90	2.98	0.893	0.093
OFF	90	2.99	0.893	0.093
OFF	105	3.25	0.988	0.093
OFF	105	3.43	1.057	0.097
OFF	105	3.31	1.052	0.1
OFF	105	3.47	1.038	0.1
OFF	105	3.59	1.045	0.1
OFF	105	3.67	1.035	0.1
OFF	105	3.72	1.034	0.104
OFF	105	4.02	1.029	0.104
OFF	105	3.97	1.041	0.104
OFF	105	4.19	1.032	0.104
OFF	105	4.09	1.042	0.107
OFF	105	3.51	1.03	0.107
OFF	105	3.36	1.026	0.107
OFF	105	3.51	1.026	0.107
OFF	105	3.87	1.028	0.107
OFF	120	3.86	1.027	0.11
OFF	120	4.11	1.184	0.11
OFF	120	4.04	1.171	0.11
OFF	120	4.24	1.169	0.114
OFF	120	4.63	1.162	0.114
OFF	120	4.65	1.16	0.114
OFF	120	4.66	1.161	0.114
OFF	120	4.67	1.152	0.114
OFF	120	4.93	1.163	0.117
OFF	135	4.86	1.258	0.117
OFF	135	4.81	1.268	0.117
OFF	135	4.78	1.271	0.12
OFF	135	4.76	1.269	0.12
OFF	135	4.99	1.256	0.124
OFF	135	5.41	1.266	0.124
OFF	135	5.45	1.262	0.124
OFF	150	5.48	1.262	0.127
OFF	150	5.75	1.408	0.127
OFF	150	5.69	1.412	0.127
OFF	150	5.9	1.404	0.13
OFF	150	5.79	1.406	0.13
OFF	150	5.72	1.408	0.13
OFF	165	5.66	1.432	0.134
OFF	165	5.88	1.522	0.134
OFF	165	6.03	1.512	0.137
OFF	165	6.14	1.509	0.137
OFF	165	6.21	1.505	0.137
OFF	165	6.26	1.497	0.14
OFF	165	6.05	1.505	0.14
OFF	165	6.15	1.501	0.14
OFF	180	6.22	1.549	0.14
OFF	180	6.52	1.609	0.144
OFF	180	6.73	1.607	0.144
OFF	180	6.88	1.605	0.144
OFF	180	6.98	1.606	0.147
OFF	180	6.8	1.604	0.147
OFF	180	6.68	1.598	0.147
OFF	180	6.84	1.598	0.147
OFF	195	7.21	1.594	0.15
OFF	195	7.22	1.719	0.15
OFF	195	7.47	1.711	0.154
OFF	195	7.4	1.712	0.154
OFF	195	7.35	1.716	0.154
OFF	195	7.31	1.699	0.154
OFF	195	7.29	1.689	0.154
OFF	195	7.52	1.689	0.157
OFF	210	7.43	1.684	0.157
OFF	210	7.37	1.775	0.157
OFF	210	7.33	1.775	0.157
OFF	210	7.55	1.765	0.16
OFF	210	7.45	1.766	0.16
OFF	210	7.64	1.756	0.16
OFF	210	7.77	1.757	0.16
OFF	225	7.6	1.759	0.167
OFF	225	7.74	1.823	0.167
OFF	225	7.84	1.847	0.167
OFF	225	7.91	1.827	0.167
OFF	225	7.96	1.828	0.17
OFF	225	7.99	1.82	0.17
OFF	225	8.01	1.824	0.17
OFF	240	8.03	1.825	0.17
OFF	240	8.29	1.887	0.174
OFF	240	8.48	1.887	0.174
OFF	240	8.36	1.883	0.174
OFF	240	8.52	1.883	0.174
OFF	240	8.64	1.873	0.177
OFF	240	8.97	1.892	0.177
OFF	240	8.95	1.872	0.177
OFF	255	8.69	1.88	0.177
OFF	255	8.5	1.945	0.177
OFF	255	8.63	1.932	0.177
OFF	255	8.71	1.929	0.177
OFF	255	8.77	1.93	0.18
OFF	255	9.32	1.93	0.18
OFF	255	9.2	1.932	0.18
OFF	255	8.86	1.924	0.18
OFF	255	8.37	1.929	0.18
OFF	255	8.53	1.92	0.18
OFF	255	8.65	1.918	0.18
OFF	0	0.16	-0.007	0.017
OFF	0	0.11	-0.001	0.01
OFF	0	0.08	0.001	0.007
OFF	0	0.06	-0.003	0.0
OFF	15	0.04	-0.008	0.0
OFF	15	0.03	-0.004	0.003
OFF	15	0.02	-0.003	0.003
OFF	0	0.01	-0.001	0.0
OFF	0	0.01	-0.007	0.0
OFF	0	0.01	-0.01	0.0
OFF	15	0.0	-0.009	0.0
OFF	15	0.0	-0.01	0.0
OFF	15	0.0	-0.006	0.0
OFF	15	0.0	-0.012	0.0
OFF	15	0.0	-0.008	0.0
OFF	30	0.0	-0.012	0.007
OFF	30	0.0	0.059	0.01
OFF	30	0.0	0.092	0.013
OFF	30	0.0	0.089	0.017
OFF	30	0.0	0.087	0.02
OFF	30	0.0	0.089	0.023
OFF	45	0.0	0.098	0.027
OFF	45	0.0	0.339	0.033
OFF	45	0.0	0.33	0.037
OFF	45	0.0	0.339	0.04
OFF	45	0.23	0.326	0.04
OFF	45	0.16	0.326	0.043
OFF	60	0.11	0.332	0.05
OFF	60	0.56	0.549	0.053
OFF	60	0.62	0.545	0.057
OFF	60	0.66	0.549	0.057
OFF	60	0.69	0.551	0.06
OFF	75	0.48	0.55	0.063
OFF	75	0.82	0.728	0.067
OFF	75	1.05	0.714	0.07
OFF	75	1.47	0.714	0.073
OFF	75	1.51	0.714	0.073
OFF	75	1.53	0.706	0.077
OFF	75	1.55	0.706	0.077
OFF	90	1.57	0.705	0.08
OFF	90	1.83	0.912	0.083
OFF	90	1.76	0.908	0.087
OFF	90	2.22	0.906	0.087
OFF	90	2.28	0.906	0.09
OFF	90	2.33	0.901	0.09
OFF	90	2.36	0.895	0.09
OFF	90	2.39	0.903	0.09
OFF	105	2.91	0.961	0.093
OFF	105	2.77	1.044	0.097
OFF	105	2.92	1.055	0.097
OFF	105	3.03	1.048	0.1
OFF	105	3.11	1.047	0.1
OFF	105	3.16	1.032	0.1
OFF	105	3.2	1.026	0.1
OFF	120	3.22	1.028	0.104
OFF	120	3.24	1.172	0.107
OFF	120	3.51	1.167	0.107
OFF	120	3.69	1.15	0.11
OFF	120	3.57	1.146	0.11
OFF	120	3.48	1.141	0.11
OFF	120	3.42	1.152	0.114
OFF	120	3.63	1.147	0.114
OFF	120	3.78	1.154	0.114
OFF	135	4.14	1.149	0.117
OFF	135	4.39	1.276	0.117
OFF	135	4.56	1.271	0.12
OFF	135	4.43	1.264	0.12
OFF	135	4.34	1.262	0.12
OFF	135	4.53	1.255	0.124
OFF	135	4.41	1.266	0.124
OFF	150	4.58	1.251	0.124
OFF	150	4.95	1.425	0.127
OFF	150	4.95	1.421	0.127
OFF	150	4.96	1.414	0.13
OFF	150	4.96	1.406	0.13
OFF	150	4.96	1.41	0.13
OFF	150	4.96	1.409	0.13
OFF	150	4.97	1.403	0.134
OFF	165	5.22	1.445	0.134
OFF	165	5.4	1.514	0.137
OFF	165	5.02	1.514	0.137
OFF	165	5.51	1.504	0.137
OFF	165	5.85	1.5	0.14
OFF	165	6.09	1.513	0.14
OFF	180	6.26	1.594	0.14
OFF	180	6.63	1.62	0.144
OFF	180	6.64	1.623	0.144
OFF	180	6.39	1.63	0.147
OFF	180	6.22	1.612	0.147
OFF	195	6.09	1.603	0.15
OFF	195	6.51	1.731	0.15
OFF	195	6.3	1.719	0.15
OFF	195	6.41	1.71	0.154
OFF	195	6.73	1.71	0.154
OFF	195	6.71	1.714	0.154
OFF	210	6.95	1.723	0.157
OFF	210	7.11	1.789	0.157
OFF	210	7.48	1.782	0.157
OFF	210	7.23	1.784	0.16
OFF	210	7.06	1.787	0.16
OFF	210	7.19	1.783	0.164
OFF	210	7.28	1.775	0.164
OFF	225	7.6	1.78	0.167
OFF	225	7.57	1.861	0.167
OFF	225	7.55	1.864	0.17
OFF	225	7.28	1.856	0.17
OFF	225	8.1	1.859	0.17
OFF	225	7.92	1.852	0.17
OFF	225	8.05	1.851	0.17
OFF	225	7.63	1.86	0.174
OFF	225	7.84	1.845	0.174
OFF	240	7.74	1.847	0.174
OFF	240	7.66	1.976	0.174
OFF	240	7.87	1.968	0.177
OFF	240	8.01	1.956	0.177
OFF	240	7.6	1.956	0.177
OFF	240	8.08	1.942	0.177
OFF	255	8.41	1.952	0.18
OFF	255	8.39	1.967	0.18
OFF	255	8.37	1.96	0.18
OFF	255	8.36	1.953	0.18
OFF	255	8.61	1.96	0.18
OFF	255	8.53	1.945	0.18
OFF	255	8.47	1.957	0.18
OFF	255	8.68	1.964	0.18
OFF	255	8.58	1.949	0.18
OFF	0	0.0	0.015	0.0
OFF	0	0.0	0.014	0.0
OFF	0	0.0	0.036	0.0
OFF	0	0.0	0.075	0.0
OFF	0	0.0	0.1	0.0
OFF	0	0.0	0.088	0.0
OFF	0	0.0	0.102	0.0
OFF	0	0.0	0.07	0.0
OFF	0	0.0	0.084	0.0
OFF	15	0.0	0.059	0.0
OFF	15	0.0	0.065	0.0
OFF	15	0.0	0.086	0.0
OFF	15	0.0	0.084	0.0
OFF	0	0.0	0.094	0.0
OFF	15	0.0	0.053	0.0
OFF	15	0.0	0.053	0.0
OFF	15	0.0	0.066	0.0
OFF	15	0.0	0.061	0.0
OFF	30	0.0	0.078	0.003
OFF	30	0.0	0.196	0.007
OFF	30	0.0	0.207	0.01
OFF	30	0.0	0.213	0.013
OFF	30	0.0	0.211	0.017
OFF	30	0.0	0.233	0.02
OFF	30	0.0	0.209	0.023
OFF	30	0.0	0.206	0.027
OFF	45	0.0	0.207	0.03
OFF	45	0.18	0.482	0.033
OFF	45	0.3	0.479	0.037
OFF	45	0.39	0.466	0.04
OFF	45	0.45	0.494	0.043
OFF	45	0.74	0.495	0.047
OFF	45	0.7	0.476	0.047
OFF	45	0.49	0.468	0.05
OFF	60	0.52	0.461	0.053
OFF	60	0.79	0.722	0.057
OFF	60	0.98	0.714	0.06
OFF	60	1.12	0.696	0.06
OFF	60	1.21	0.695	0.063
OFF	60	1.28	0.696	0.063
OFF	60	1.32	0.685	0.067
OFF	60	1.1	0.688	0.067
OFF	75	1.71	0.686	0.07
OFF	75	1.88	0.887	0.073
OFF	75	2.0	0.877	0.073
OFF	75	2.08	0.87	0.077
OFF	75	1.63	0.884	0.077
OFF	75	1.83	0.877	0.08
OFF	75	1.96	0.885	0.08
OFF	75	2.05	0.884	0.08
OFF	75	2.12	0.863	0.08
OFF	60	1.91	0.86	0.08
OFF	60	2.28	0.833	0.077
OFF	60	2.02	0.825	0.077
OFF	60	1.85	0.82	0.077
OFF	60	1.47	0.823	0.077
OFF	60	1.46	0.828	0.073
OFF	60	1.2	0.817	0.073
OFF	60	1.52	0.816	0.073
OFF	75	2.0	0.864	0.077
OFF	75	2.33	0.897	0.077
OFF	75	2.57	0.895	0.077
OFF	75	2.73	0.891	0.08
OFF	75	2.6	0.89	0.08
OFF	75	2.75	0.881	0.08
OFF	75	2.61	0.89	0.08
OFF	90	2.51	0.889	0.083
OFF	90	2.69	1.1	0.087
OFF	90	2.82	1.08	0.087
OFF	90	2.91	1.076	0.09
OFF	90	2.97	1.073	0.09
OFF	90	3.01	1.078	0.093
OFF	90	3.05	1.068	0.093
OFF	90	3.07	1.077	0.093
OFF	90	3.08	1.072	0.093
OFF	90	3.6	1.068	0.093
OFF	90	3.2	1.067	0.093
OFF	105	3.43	1.183	0.097
OFF	105	3.34	1.248	0.1
OFF	105	3.27	1.248	0.1
OFF	105	3.48	1.239	0.1
OFF	105	3.62	1.229	0.104
OFF	105	3.98	1.246	0.104
OFF	105	3.72	1.254	0.104
OFF	105	3.79	1.244	0.107
OFF	105	4.09	1.24	0.107
OFF	105	4.05	1.249	0.107
OFF	105	3.77	1.238	0.107
OFF	105	4.08	1.227	0.107
OFF	105	4.04	1.236	0.107
OFF	105	3.77	1.23	0.11
OFF	105	3.82	1.24	0.11
OFF	120	4.12	1.285	0.11
OFF	120	4.07	1.379	0.11
OFF	120	4.04	1.364	0.114
OFF	120	4.01	1.327	0.114
OFF	120	4.0	1.313	0.114
OFF	120	4.24	1.315	0.114
OFF	120	4.16	1.322	0.117
OFF	120	4.6	1.309	0.117
OFF	120	4.66	1.318	0.117
OFF	120	4.45	1.288	0.117
OFF	135	4.81	1.428	0.12
OFF	135	4.81	1.444	0.12
OFF	135	4.81	1.423	0.12
OFF	135	4.8	1.432	0.124
OFF	135	5.06	1.418	0.124
OFF	135	5.23	1.432	0.124
OFF	135	4.85	1.433	0.127
OFF	135	4.84	1.425	0.127
OFF	150	5.58	1.572	0.127
OFF	150	5.6	1.592	0.13
OFF	150	5.87	1.592	0.13
OFF	150	5.8	1.594	0.13
OFF	150	5.75	1.596	0.13
OFF	150	5.72	1.596	0.134
OFF	150	5.7	1.58	0.134
OFF	150	5.68	1.589	0.134
OFF	165	5.67	1.588	0.137
OFF	165	5.92	1.703	0.137
OFF	165	6.09	1.696	0.137
OFF	165	5.95	1.687	0.14
OFF	165	6.11	1.69	0.14
OFF	165	5.97	1.682	0.14
OFF	165	6.13	1.675	0.14
OFF	165	6.24	1.683	0.144
OFF	165	6.06	1.684	0.144
OFF	180	5.93	1.688	0.147
OFF	180	6.35	1.824	0.147
OFF	180	6.39	1.825	0.147
OFF	180	6.42	1.827	0.147
OFF	180	6.44	1.816	0.15
OFF	180	6.45	1.814	0.15
OFF	180	6.72	1.816	0.15
OFF	180	6.9	1.808	0.15
OFF	180	6.78	1.809	0.15
OFF	180	6.94	1.804	0.15
OFF	180	6.81	1.806	0.15
OFF	195	7.22	1.923	0.154
OFF	180	7.25	1.953	0.15
OFF	180	7.02	1.932	0.15
OFF	180	6.86	1.941	0.15
OFF	180	7.0	1.942	0.15
OFF	180	7.61	1.938	0.15
OFF	195	7.27	1.926	0.154
OFF	195	7.29	1.942	0.154
OFF	195	7.3	1.926	0.154
OFF	195	6.8	1.922	0.154
OFF	195	6.96	1.932	0.157
OFF	195	7.07	1.924	0.157
OFF	195	7.15	1.923	0.157
OFF	195	7.2	1.931	0.157
OFF	210	6.99	1.937	0.16
OFF	210	7.34	2.053	0.16
OFF	210	7.34	2.038	0.16
OFF	210	7.34	2.025	0.164
OFF	210	7.59	2.031	0.164
OFF	210	7.76	2.023	0.164
OFF	210	7.89	2.01	0.164
OFF	225	7.97	2.011	0.167
OFF	225	7.78	2.102	0.167
OFF	225	7.9	2.1	0.167
OFF	225	7.98	2.096	0.17
OFF	225	8.04	2.089	0.17
OFF	225	8.08	2.085	0.17
OFF	225	8.11	2.091	0.17
OFF	225	7.87	2.085	0.17
OFF	240	7.96	2.093	0.174
OFF	240	8.03	2.122	0.177
OFF	240	8.07	2.167	0.177
OFF	240	8.35	2.169	0.177
OFF	240	8.3	2.168	0.177
OFF	240	8.26	2.172	0.177
OFF	240	8.23	2.164	0.177
OFF	240	8.47	2.15	0.177
OFF	255	8.38	2.189	0.177
OFF	255	8.32	2.239	0.18
OFF	255	8.78	2.236	0.18
OFF	255	8.85	2.229	0.18
OFF	255	8.65	2.227	0.18
OFF	255	8.5	2.222	0.18
OFF	255	8.66	2.211	0.18
OFF	255	8.76	2.224	0.18
OFF	255	8.84	2.219	0.18
OFF	255	8.89	2.225	0.18
OFF	255	8.68	2.227	0.18
OFF	255	8.52	2.223	0.184
OFF	255	8.67	2.215	0.184
OFF	255	8.52	2.225	0.184
OFF	0	0.0	0.002	0.0
OFF	0	0.0	-0.013	0.0
OFF	0	0.0	0.005	0.0
OFF	15	0.0	-0.011	0.0
OFF	15	0.0	-0.011	0.0
OFF	15	0.0	-0.018	0.0
OFF	15	0.0	0.001	0.0
OFF	15	0.0	-0.009	0.0
OFF	30	0.0	0.001	0.0
OFF	30	0.0	0.035	0.007
OFF	30	0.0	0.071	0.01
OFF	30	0.0	0.066	0.013
OFF	30	0.0	0.081	0.017
OFF	30	0.0	0.086	0.02
OFF	45	0.0	0.24	0.027
OFF	45	0.18	0.299	0.03
OFF	45	0.12	0.315	0.033
OFF	45	0.09	0.327	0.04
OFF	45	0.24	0.316	0.043
OFF	45	0.85	0.316	0.043
OFF	60	1.02	0.393	0.05
OFF	60	1.15	0.534	0.053
OFF	60	1.23	0.532	0.057
OFF	60	1.29	0.529	0.06
OFF	60	1.33	0.529	0.063
OFF	75	1.62	0.517	0.067
OFF	75	1.81	0.71	0.07
OFF	75	1.95	0.699	0.073
OFF	75	1.8	0.684	0.077
OFF	75	2.19	0.687	0.077
OFF	90	2.22	0.672	0.083
OFF	90	2.23	0.873	0.087
OFF	90	2.5	0.846	0.09
OFF	90	2.68	0.845	0.09
OFF	90	2.56	0.826	0.093
OFF	105	2.73	0.965	0.097
OFF	105	2.84	1.023	0.097
OFF	105	2.93	1.014	0.1
OFF	105	2.98	1.006	0.1
OFF	105	3.28	0.998	0.104
OFF	120	3.73	1.003	0.107
OFF	120	3.8	1.17	0.11
OFF	120	3.85	1.159	0.11
OFF	120	4.14	1.145	0.114
OFF	120	4.08	1.144	0.114
OFF	120	3.79	1.148	0.114
OFF	120	3.84	1.133	0.117
OFF	135	4.13	1.27	0.117
OFF	135	4.33	1.273	0.12
OFF	135	4.22	1.246	0.124
OFF	135	4.14	1.249	0.124
OFF	135	4.34	1.249	0.124
OFF	135	4.73	1.255	0.124
OFF	135	4.75	1.245	0.127
OFF	150	5.02	1.364	0.127
OFF	150	4.95	1.347	0.13
OFF	150	5.16	1.355	0.13
OFF	150	5.31	1.367	0.13
OFF	150	5.16	1.351	0.134
OFF	150	5.3	1.349	0.134
OFF	165	5.66	1.47	0.134
OFF	165	5.65	1.467	0.137
OFF	165	5.65	1.471	0.137
OFF	165	5.4	1.46	0.137
OFF	165	5.47	1.458	0.14
OFF	165	5.52	1.451	0.14
OFF	165	5.56	1.419	0.14
OFF	165	5.58	1.449	0.14
OFF	165	5.6	1.432	0.144
OFF	165	5.62	1.43	0.144
OFF	180	5.62	1.451	0.144
OFF	180	5.88	1.579	0.144
OFF	180	6.06	1.581	0.147
OFF	180	5.69	1.557	0.147
OFF	180	5.67	1.567	0.147
OFF	180	5.16	1.569	0.147
OFF	195	5.81	1.575	0.15
OFF	195	6.01	1.653	0.15
OFF	195	6.16	1.649	0.154
OFF	195	6.51	1.653	0.154
OFF	195	6.5	1.647	0.154
OFF	195	6.24	1.637	0.154
OFF	195	6.06	1.644	0.154
OFF	210	6.19	1.64	0.157
OFF	210	6.53	1.714	0.157
OFF	210	6.77	1.709	0.16
OFF	210	6.69	1.702	0.16
OFF	210	6.63	1.693	0.16
OFF	210	6.58	1.704	0.16
OFF	210	6.81	1.698	0.16
OFF	210	6.96	1.708	0.16
OFF	225	7.07	1.687	0.164
OFF	225	7.15	1.836	0.164
OFF	225	7.2	1.836	0.167
OFF	225	6.99	1.82	0.167
OFF	225	6.59	1.824	0.167
OFF	225	6.56	1.825	0.167
OFF	240	6.79	1.813	0.167
OFF	240	7.2	1.888	0.17
OFF	240	7.49	1.911	0.17
OFF	240	7.44	1.89	0.17
OFF	240	7.41	1.887	0.17
OFF	240	7.64	1.872	0.174
OFF	255	7.55	1.871	0.174
OFF	255	7.48	1.893	0.177
OFF	255	7.69	1.913	0.177
OFF	255	7.83	1.919	0.177
OFF	255	7.43	1.901	0.177
OFF	255	7.4	1.905	0.177
OFF	255	7.38	1.896	0.18
OFF	255	7.36	1.904	0.18
OFF	255	6.85	1.901	0.18
OFF	255	6.99	1.896	0.18
OFF	255	7.35	1.892	0.18
OFF	255	7.59	1.886	0.18
OFF	255	7.51	1.892	0.18
OFF	255	7.71	1.897	0.18
OFF	0	0.14	0.011	0.017
OFF	0	0.1	0.011	0.01
OFF	0	0.07	0.021	0.003
OFF	0	0.05	0.022	0.0
OFF	0	0.03	0.015	0.0
OFF	0	0.02	0.011	0.0
OFF	0	0.02	0.021	0.0
OFF	15	0.01	0.027	0.0
OFF	15	0.01	0.012	0.0
OFF	15	0.01	0.022	0.0
OFF	15	0.0	0.018	0.0
OFF	15	0.0	0.008	0.0
OFF	15	0.0	0.01	0.0
OFF	15	0.0	0.013	0.003
OFF	30	0.0	0.018	0.007
OFF	30	0.0	0.088	0.01
OFF	30	0.0	0.092	0.017
OFF	30	0.0	0.102	0.02
OFF	30	0.0	0.106	0.023
OFF	30	0.0	0.081	0.023
OFF	45	0.0	0.172	0.03
OFF	45	0.0	0.328	0.033
OFF	45	0.0	0.331	0.037
OFF	45	0.0	0.337	0.04
OFF	45	0.0	0.331	0.043
OFF	45	0.0	0.34	0.047
OFF	60	0.43	0.414	0.05
OFF	60	0.73	0.558	0.057
OFF	60	0.69	0.56	0.06
OFF	60	0.66	0.551	0.063
OFF	60	0.64	0.556	0.063
OFF	60	0.45	0.548	0.067
OFF	60	0.32	0.55	0.067
OFF	75	0.65	0.547	0.073
OFF	75	0.89	0.784	0.077
OFF	75	1.05	0.768	0.077
OFF	75	1.17	0.765	0.08
OFF	75	1.0	0.776	0.08
OFF	75	0.88	0.758	0.083
OFF	75	1.05	0.76	0.083
OFF	90	1.42	0.877	0.087
OFF	90	1.68	0.929	0.09
OFF	90	1.86	0.918	0.09
OFF	90	1.99	0.917	0.093
OFF	90	2.33	0.907	0.093
OFF	90	2.31	0.908	0.093
OFF	90	2.3	0.906	0.093
OFF	105	2.55	0.995	0.097
OFF	105	2.47	1.063	0.1
OFF	105	2.41	1.068	0.1
OFF	105	2.37	1.058	0.104
OFF	105	3.11	1.058	0.104
OFF	105	3.11	1.055	0.107
OFF	105	2.86	1.058	0.107
OFF	120	2.94	1.189	0.11
OFF	120	3.0	1.184	0.11
OFF	120	3.04	1.176	0.114
OFF	120	3.31	1.172	0.114
OFF	120	3.26	1.168	0.114
OFF	120	3.22	1.179	0.117
OFF	120	3.19	1.168	0.117
OFF	120	3.42	1.161	0.117
OFF	135	3.59	1.16	0.12
OFF	135	3.7	1.281	0.124
OFF	135	3.78	1.278	0.124
OFF	135	3.84	1.265	0.124
OFF	135	3.62	1.262	0.124
OFF	135	3.73	1.264	0.127
OFF	135	3.8	1.259	0.127
OFF	150	4.1	1.38	0.127
OFF	150	3.81	1.364	0.13
OFF	150	3.86	1.367	0.13
OFF	150	4.14	1.368	0.134
OFF	150	4.09	1.362	0.134
OFF	165	4.31	1.456	0.134
OFF	165	4.46	1.487	0.137
OFF	165	4.31	1.479	0.137
OFF	165	3.95	1.475	0.14
OFF	165	4.46	1.479	0.14
OFF	165	4.57	1.474	0.14
OFF	165	4.39	1.461	0.14
OFF	180	5.02	1.55	0.144
OFF	180	4.96	1.571	0.144
OFF	180	5.17	1.569	0.147
OFF	180	5.56	1.555	0.147
OFF	180	5.34	1.543	0.147
OFF	195	5.43	1.568	0.15
OFF	195	5.5	1.673	0.154
OFF	195	5.8	1.675	0.154
OFF	195	5.75	1.642	0.154
OFF	195	5.47	1.637	0.154
OFF	210	5.53	1.725	0.157
OFF	210	5.56	1.752	0.157
OFF	210	5.84	1.748	0.16
OFF	210	5.79	1.744	0.16
OFF	225	6.0	1.732	0.16
OFF	225	6.15	1.864	0.164
OFF	225	6.0	1.838	0.164
OFF	225	6.4	1.838	0.167
OFF	225	6.43	1.83	0.167
OFF	225	6.45	1.823	0.167
OFF	240	6.46	1.864	0.17
OFF	240	6.73	1.875	0.17
OFF	240	6.15	1.872	0.17
OFF	240	6.51	1.88	0.174
OFF	255	6.76	1.876	0.174
OFF	255	6.93	1.896	0.174
OFF	255	7.05	1.895	0.177
OFF	255	6.89	1.882	0.177
OFF	255	7.02	1.883	0.177
OFF	255	7.12	1.875	0.177
OFF	255	7.44	1.877	0.177
OFF	255	6.9	1.881	0.177
OFF	255	7.03	1.874	0.18
OFF	255	7.12	1.879	0.18
OFF	255	7.19	1.879	0.18
OFF	0	0.06	0.005	0.007
OFF	0	0.04	-0.014	0.0
OFF	0	0.03	-0.007	0.0
OFF	0	0.02	-0.013	0.0
OFF	0	0.01	-0.019	0.0
OFF	0	0.01	-0.04	0.0
OFF	30	0.01	-0.022	0.0
OFF	30	0.0	-0.008	0.003
OFF	30	0.0	0.041	0.007
OFF	30	0.0	0.044	0.01
OFF	30	0.0	0.048	0.017
OFF	0	0.0	0.028	0.01
OFF	0	0.0	-0.028	0.003
OFF	15	0.0	-0.028	0.003
OFF	15	0.0	-0.032	0.003
OFF	0	0.0	-0.026	0.0
OFF	15	0.0	-0.027	0.0
OFF	15	0.0	-0.031	0.003
OFF	15	0.0	-0.021	0.003
OFF	45	0.0	-0.013	0.013
OFF	45	0.0	0.297	0.02
OFF	45	0.03	0.298	0.027
OFF	45	0.3	0.31	0.03
OFF	60	0.24	0.322	0.037
OFF	60	0.7	0.537	0.043
OFF	60	0.77	0.538	0.05
OFF	60	0.82	0.528	0.053
OFF	60	0.85	0.531	0.057
OFF	75	0.88	0.524	0.063
OFF	75	1.4	0.748	0.067
OFF	75	1.51	0.728	0.07
OFF	75	1.59	0.72	0.073
OFF	75	1.65	0.727	0.077
OFF	90	1.69	0.71	0.08
OFF	90	1.97	0.908	0.087
OFF	90	2.16	0.883	0.087
OFF	90	2.3	0.885	0.09
OFF	90	1.89	0.881	0.093
OFF	105	2.36	0.887	0.097
OFF	105	2.69	1.043	0.1
OFF	105	2.92	1.035	0.1
OFF	105	2.83	1.049	0.104
OFF	105	3.02	1.04	0.104
OFF	120	3.15	1.043	0.107
OFF	120	3.25	1.176	0.11
OFF	120	3.56	1.167	0.11
OFF	120	3.53	1.141	0.114
OFF	120	3.51	1.139	0.114
OFF	135	3.75	1.141	0.117
OFF	135	3.66	1.261	0.12
OFF	135	3.6	1.248	0.12
OFF	135	3.81	1.248	0.124
OFF	135	4.21	1.242	0.124
OFF	135	3.99	1.24	0.124
OFF	150	4.34	1.236	0.127
OFF	150	4.33	1.375	0.13
OFF	150	4.57	1.368	0.13
OFF	150	4.49	1.359	0.134
OFF	150	4.44	1.359	0.134
OFF	165	4.14	1.358	0.137
OFF	165	4.44	1.47	0.137
OFF	165	4.66	1.46	0.137
OFF	165	5.06	1.45	0.14
OFF	165	5.08	1.448	0.14
OFF	165	5.35	1.455	0.14
OFF	180	5.54	1.533	0.144
OFF	180	5.68	1.544	0.144
OFF	180	5.77	1.534	0.147
OFF	180	5.58	1.527	0.147
OFF	195	5.96	1.527	0.15
OFF	195	5.97	1.614	0.15
OFF	195	6.23	1.608	0.154
OFF	195	6.41	1.613	0.154
OFF	195	6.54	1.615	0.157
OFF	210	6.62	1.657	0.157
OFF	210	6.69	1.736	0.157
OFF	210	6.73	1.713	0.157
OFF	210	6.51	1.721	0.16
OFF	210	6.6	1.711	0.16
OFF	225	6.93	1.762	0.16
OFF	225	6.9	1.809	0.164
OFF	225	7.13	1.809	0.164
OFF	240	7.29	1.805	0.167
OFF	240	7.41	1.87	0.17
OFF	240	7.23	1.854	0.17
OFF	240	7.37	1.853	0.17
OFF	255	7.96	1.855	0.174
OFF	255	7.88	1.868	0.177
OFF	255	7.56	1.873	0.177
OFF	255	7.6	1.859	0.177
OFF	255	7.62	1.855	0.177
OFF	255	7.64	1.867	0.177
OFF	255	7.65	1.866	0.18
OFF	255	7.66	1.862	0.18
OFF	255	7.41	1.864	0.18
OFF	255	7.49	1.851	0.18
OFF	0	0.1	-0.011	0.007
OFF	0	0.07	-0.004	0.003
OFF	0	0.05	-0.003	0.0
OFF	0	0.03	-0.01	0.0
OFF	0	0.02	-0.004	0.0
OFF	15	0.02	-0.002	0.0
OFF	15	0.01	-0.006	0.0
OFF	15	0.01	-0.004	0.0
OFF	15	0.01	0.007	0.0
OFF	0	0.0	-0.004	0.0
OFF	0	0.0	-0.006	0.0
OFF	0	0.0	-0.008	0.0
OFF	15	0.0	-0.003	0.0
OFF	30	0.0	-0.003	0.0
OFF	45	0.0	0.032	0.007
OFF	45	0.16	0.249	0.013
OFF	30	0.27	0.216	0.017
OFF	30	0.19	0.062	0.02
OFF	30	0.29	0.048	0.023
OFF	45	0.2	0.093	0.03
OFF	60	0.14	0.153	0.037
OFF	45	0.1	0.265	0.04
OFF	60	0.23	0.247	0.047
OFF	45	0.82	0.282	0.05
OFF	30	0.58	0.132	0.047
OFF	60	0.4	0.138	0.05
OFF	60	0.95	0.284	0.057
OFF	45	0.82	0.281	0.057
OFF	45	0.58	0.237	0.057
OFF	60	0.56	0.246	0.06
OFF	60	0.8	0.302	0.063
OFF	60	0.72	0.28	0.067
OFF	60	1.17	0.308	0.067
OFF	60	0.98	0.388	0.07
OFF	90	1.35	0.387	0.077
OFF	90	1.86	0.524	0.08
OFF	90	1.97	0.518	0.083
OFF	105	2.04	0.512	0.09
OFF	90	2.09	0.553	0.09
OFF	90	2.38	0.546	0.09
OFF	75	1.67	0.539	0.09
OFF	90	1.83	0.509	0.093
OFF	105	1.95	0.526	0.097
OFF	120	2.28	0.629	0.1
OFF	120	2.26	0.648	0.104
OFF	135	2.5	0.701	0.107
OFF	150	2.92	0.705	0.114
OFF	165	3.21	0.763	0.117
OFF	180	3.67	0.878	0.12
OFF	180	3.74	0.878	0.124
OFF	180	3.79	0.867	0.127
OFF	180	4.07	0.867	0.13
OFF	180	4.27	0.868	0.134
OFF	195	4.41	0.939	0.137
OFF	195	5.02	0.941	0.14
OFF	210	4.93	0.94	0.14
OFF	210	5.13	0.986	0.144
OFF	210	5.01	0.988	0.147
OFF	210	4.93	0.981	0.147
OFF	210	4.87	1.043	0.15
OFF	210	4.83	1.029	0.15
OFF	225	4.81	1.033	0.154
OFF	225	5.04	1.044	0.157
OFF	225	5.2	1.035	0.157
OFF	240	4.81	1.03	0.16
OFF	240	5.04	1.101	0.16
OFF	240	5.46	1.086	0.164
OFF	225	5.5	1.087	0.164
OFF	225	5.52	1.078	0.164
OFF	225	5.79	1.075	0.164
OFF	240	5.98	1.072	0.164
OFF	240	6.12	1.068	0.167
OFF	225	5.96	1.077	0.164
OFF	225	5.59	1.069	0.164
OFF	225	5.59	1.072	0.164
OFF	225	5.34	1.058	0.164
OFF	225	5.16	1.073	0.164
OFF	240	5.29	1.061	0.167
OFF	240	5.37	1.071	0.164
OFF	255	5.94	1.082	0.167
OFF	255	5.84	1.103	0.167
OFF	255	6.01	1.102	0.17
OFF	255	5.88	1.1	0.17
OFF	255	5.79	1.103	0.17
OFF	255	5.98	1.098	0.17
OFF	255	5.86	1.096	0.17
OFF	255	5.78	1.09	0.174
