# Supplementary material for: Design and experimental validation of a soft pneumatic robotic device for preterm infant skin-to-skin tactile therapy
Source: Front Robot AI. 2026 May 28;13:1839026. doi: 10.3389/frobt.2026.1839026 (PMC13253241; doi:10.3389/frobt.2026.1839026)
Supplement: Supplementary file 3 [file Supplementaryfile1.zip › Data/clinician_force/light_consolidated.csv]

Tiempo_ms	Distancia_mm	Fuerza_N
7683	33.0	0.794
7788	35.0	0.7779
7895	35.0	0.6601
8000	36.0	0.4252
8105	35.0	0.1721
8212	34.0	0.0519
8317	36.0	0.0386
8423	36.0	0.0402
8528	36.0	0.0525
8635	36.0	0.0773
8740	35.0	0.0964
8846	35.0	0.1325
8951	34.0	0.191
9058	36.0	0.3487
9163	35.0	0.5002
9269	36.0	0.5817
9374	34.0	0.5276
9481	34.0	0.3405
9586	35.0	0.2095
9692	36.0	0.1254
9798	35.0	0.0848
9904	34.0	0.0872
10009	34.0	0.1034
10115	35.0	0.1206
10221	34.0	0.1554
10327	36.0	0.2442
10432	34.0	0.4138
10539	37.0	0.4954
10644	35.0	0.4475
10749	35.0	0.3297
10856	34.0	0.19
10961	34.0	0.1206
11067	34.0	0.085
11172	34.0	0.0739
11279	35.0	0.0823
11384	34.0	0.0881
11490	34.0	0.1005
11596	34.0	0.1707
11702	35.0	0.2389
11807	35.0	0.3395
11914	33.0	0.3976
12019	36.0	0.3994
12125	36.0	0.3686
12231	37.0	0.2498
12337	34.0	0.1543
12442	35.0	0.1044
12548	35.0	0.0704
12654	34.0	0.0803
12760	36.0	0.0997
12865	37.0	0.1126
12972	33.0	0.1205
13077	34.0	0.1774
13182	36.0	0.2647
13289	35.0	0.3639
13394	35.0	0.4665
13500	36.0	0.5053
13606	36.0	0.4363
13712	35.0	0.2912
13817	37.0	0.1711
13924	34.0	0.096
14029	35.0	0.0544
14135	35.0	0.057
14240	35.0	0.0691
14347	35.0	0.0961
14452	35.0	0.1026
14558	34.0	0.1306
14664	36.0	0.1648
14770	37.0	0.2246
14875	35.0	0.3651
14982	36.0	0.4683
15087	34.0	0.545
15193	34.0	0.5806
15299	35.0	0.4515
15405	35.0	0.2566
15510	34.0	0.1553
15616	33.0	0.0917
15722	35.0	0.0627
15827	35.0	0.0555
15933	34.0	0.0538
16039	34.0	0.0589
16145	36.0	0.0797
16250	36.0	0.1371
16357	36.0	0.2009
16462	34.0	0.2643
16568	36.0	0.3705
16674	36.0	0.4615
16780	33.0	0.4742
16885	35.0	0.4556
16992	31.0	0.4223
17097	35.0	0.292
17203	35.0	0.1494
17308	34.0	0.0856
17415	38.0	0.0588
17520	36.0	0.0577
17626	33.0	0.0622
17732	34.0	0.0615
17838	36.0	0.0762
17943	35.0	0.0975
18050	35.0	0.1577
18155	35.0	0.2494
18260	36.0	0.3769
18367	33.0	0.4908
18472	36.0	0.5397
18578	37.0	0.5382
18683	35.0	0.5064
18790	34.0	0.4289
18895	36.0	0.2457
19001	35.0	0.1563
19107	33.0	0.1226
19213	35.0	0.0971
19318	35.0	0.0709
19425	33.0	0.0543
19530	35.0	0.0493
19636	35.0	0.0531
19742	34.0	0.0626
19848	34.0	0.0966
19953	35.0	0.1732
20060	36.0	0.3307
20165	33.0	0.5025
20271	35.0	0.5929
20376	35.0	0.584
20483	34.0	0.5635
20588	36.0	0.5165
20694	38.0	0.4093
20800	37.0	0.2652
20905	34.0	0.2091
21011	34.0	0.1679
21117	35.0	0.1287
7732	35.0	0.6341
7837	35.0	0.7136
7943	37.0	0.7087
8049	36.0	0.6907
8155	36.0	0.6249
8260	35.0	0.4852
8366	36.0	0.3292
8472	36.0	0.2782
8578	36.0	0.246
8683	35.0	0.2476
8788	35.0	0.26
8895	36.0	0.2699
9000	36.0	0.298
9106	36.0	0.348
9211	37.0	0.4927
9318	35.0	0.6009
9423	36.0	0.6926
9529	36.0	0.6901
9635	35.0	0.6516
9741	31.0	0.616
9846	33.0	0.5129
9952	36.0	0.3702
10058	36.0	0.2745
10164	36.0	0.2189
10269	34.0	0.2145
10376	36.0	0.223
10481	37.0	0.2384
10587	33.0	0.2719
10692	34.0	0.3947
10799	37.0	0.557
10904	35.0	0.6879
11010	36.0	0.7908
11116	34.0	0.8033
11222	34.0	0.7322
11327	36.0	0.5913
11433	34.0	0.3743
11539	36.0	0.2561
11644	35.0	0.2251
11751	34.0	0.2301
11856	34.0	0.237
11962	36.0	0.2592
12068	34.0	0.2618
12174	34.0	0.2833
12279	35.0	0.3984
12385	34.0	0.6585
12491	36.0	0.7691
12597	34.0	0.7879
12702	34.0	0.79
12809	37.0	0.6853
12914	36.0	0.5259
13020	35.0	0.3837
13126	36.0	0.2983
13232	34.0	0.2443
13337	35.0	0.2269
13444	37.0	0.216
13549	36.0	0.2142
13655	36.0	0.2156
13760	37.0	0.2338
13867	35.0	0.2457
13972	35.0	0.2751
14077	36.0	0.4026
14184	33.0	0.6964
14289	37.0	0.7935
14395	36.0	0.7582
14501	35.0	0.7361
14607	35.0	0.6706
14712	34.0	0.5219
14819	35.0	0.3598
14924	33.0	0.2769
15030	35.0	0.2294
15136	34.0	0.2031
15242	35.0	0.2155
15347	35.0	0.2342
15453	36.0	0.2474
15559	36.0	0.2753
15665	37.0	0.3065
15770	35.0	0.3496
15877	35.0	0.4179
15982	34.0	0.7001
16088	36.0	0.8319
16194	34.0	0.8736
16300	36.0	0.8315
16405	35.0	0.6796
16512	36.0	0.5696
16617	35.0	0.4458
16722	35.0	0.3249
16828	34.0	0.2566
16934	32.0	0.2273
17040	35.0	0.2241
17145	34.0	0.2223
17252	37.0	0.2259
17357	36.0	0.2362
17463	36.0	0.2539
17569	36.0	0.2878
17675	37.0	0.3527
17780	36.0	0.4597
17887	35.0	0.5561
17992	34.0	0.6424
18098	36.0	0.7099
18204	32.0	0.7077
18310	33.0	0.565
18415	33.0	0.3675
18521	37.0	0.2301
18627	36.0	0.1966
18733	33.0	0.1939
18838	35.0	0.1969
18945	36.0	0.2091
19050	36.0	0.2125
19155	36.0	0.2427
19262	36.0	0.3026
19367	36.0	0.4554
19473	34.0	0.6599
19579	35.0	0.7709
19685	34.0	0.8025
19790	33.0	0.8135
19897	33.0	0.7722
20002	34.0	0.6739
20108	35.0	0.5604
20213	35.0	0.4297
20320	35.0	0.3111
20425	34.0	0.2314
20531	35.0	0.2075
20637	33.0	0.2169
20743	34.0	0.2139
20848	33.0	0.2028
20955	35.0	0.2081
21060	35.0	0.2085
21166	36.0	0.2267
7675	37.0	0.6379
7781	35.0	0.7063
7887	35.0	0.7083
7993	37.0	0.6615
8098	33.0	0.565
8204	36.0	0.3768
8310	35.0	0.1052
8416	35.0	-0.0782
8521	36.0	-0.1528
8628	36.0	-0.1729
8733	36.0	-0.1696
8839	33.0	-0.1594
8944	34.0	-0.1431
9051	34.0	-0.0717
9156	36.0	0.0588
9262	37.0	0.2612
9368	36.0	0.4462
9474	35.0	0.5965
9579	35.0	0.6099
9684	36.0	0.4528
9791	36.0	0.254
9896	32.0	-0.0358
10002	35.0	-0.1629
10107	35.0	-0.2056
10214	34.0	-0.2163
10319	35.0	-0.2218
10425	33.0	-0.2112
10531	35.0	-0.1904
10637	35.0	-0.1608
10742	35.0	-0.1374
10849	36.0	-0.1049
10954	35.0	-0.0337
11060	33.0	0.1465
11166	35.0	0.3807
11272	37.0	0.5434
11377	36.0	0.6138
11484	34.0	0.6235
11589	34.0	0.5027
11695	35.0	0.3608
11801	33.0	0.2226
11907	35.0	0.1085
12012	36.0	-0.0133
12118	33.0	-0.1163
12224	35.0	-0.184
12329	35.0	-0.1977
12435	36.0	-0.192
12541	35.0	-0.1803
12647	34.0	-0.1603
12752	37.0	-0.1271
12859	35.0	-0.0768
12964	34.0	0.0227
13070	34.0	0.2457
13176	35.0	0.4622
13282	37.0	0.6582
13387	34.0	0.7969
13494	35.0	0.7613
13599	33.0	0.6473
13705	36.0	0.5278
13811	35.0	0.4286
13917	34.0	0.2971
14022	36.0	0.0268
14128	36.0	-0.1707
14234	35.0	-0.2119
14340	32.0	-0.2216
14445	37.0	-0.2176
14552	35.0	-0.2049
14657	34.0	-0.1587
14763	34.0	-0.0859
14869	38.0	0.0929
14974	33.0	0.2979
15080	34.0	0.4836
15186	36.0	0.5644
15292	34.0	0.4964
15397	35.0	0.3747
15504	34.0	0.2156
15609	36.0	0.0557
15715	36.0	-0.0488
15821	34.0	-0.1384
15927	34.0	-0.1844
16032	33.0	-0.2043
16138	34.0	-0.2118
16244	36.0	-0.2276
16350	33.0	-0.2528
16455	35.0	-0.2344
16562	34.0	-0.1943
16667	34.0	-0.0962
16773	35.0	0.0855
16879	34.0	0.3696
16985	36.0	0.5592
17090	36.0	0.6135
17197	36.0	0.6268
17302	35.0	0.5855
17408	35.0	0.4445
17514	37.0	0.2386
17619	37.0	-0.0295
17725	36.0	-0.1326
17831	36.0	-0.1768
17937	36.0	-0.2063
18042	35.0	-0.212
18149	35.0	-0.2065
18254	35.0	-0.1926
18360	35.0	-0.1782
18466	35.0	-0.1505
18572	35.0	-0.0654
18677	33.0	0.0667
18784	34.0	0.2182
18889	35.0	0.4729
18995	34.0	0.5669
19101	35.0	0.5937
19207	35.0	0.6168
19312	36.0	0.4737
19419	33.0	0.2179
19524	33.0	0.0091
19630	35.0	-0.1142
19735	34.0	-0.1866
19842	36.0	-0.2072
19947	35.0	-0.1989
20052	36.0	-0.1936
20159	33.0	-0.1777
20264	37.0	-0.119
20370	34.0	-0.0023
20476	34.0	0.1971
20582	33.0	0.4238
20687	35.0	0.6057
20794	33.0	0.6759
20899	36.0	0.6679
21005	33.0	0.6191
21111	33.0	0.5183
7687	35.0	-0.0873
7792	34.0	-0.1528
7898	37.0	-0.1992
8004	34.0	-0.1726
8110	34.0	-0.1305
8215	34.0	-0.0795
8321	36.0	0.0475
8427	37.0	0.2032
8532	36.0	0.3542
8638	37.0	0.4905
8743	38.0	0.5654
8850	35.0	0.5487
8955	36.0	0.5527
9061	37.0	0.5051
9167	36.0	0.3461
9273	34.0	0.0492
9378	34.0	-0.1372
9484	37.0	-0.196
9590	34.0	-0.2034
9696	35.0	-0.1999
9801	34.0	-0.1823
9907	34.0	-0.1459
10013	36.0	-0.0949
10119	36.0	0.0723
10224	36.0	0.2871
10331	37.0	0.4904
10436	34.0	0.589
10542	35.0	0.6273
10648	33.0	0.5865
10754	37.0	0.5272
10859	34.0	0.4511
10964	34.0	0.3001
11071	35.0	0.0821
11176	34.0	-0.0309
11282	35.0	-0.1201
11388	33.0	-0.1943
11494	33.0	-0.2165
11599	34.0	-0.2004
11706	36.0	-0.1815
11811	35.0	-0.1487
11917	34.0	-0.0565
12023	37.0	0.0369
12129	35.0	0.1615
12234	37.0	0.3216
12341	35.0	0.4438
12446	34.0	0.5173
12552	35.0	0.5305
12658	37.0	0.49
12764	36.0	0.3744
12869	36.0	0.183
12975	35.0	0.0656
13081	36.0	-0.0592
13187	35.0	-0.1539
13292	35.0	-0.1854
13399	34.0	-0.1876
13504	35.0	-0.1924
13609	33.0	-0.1941
13716	34.0	-0.1695
13821	35.0	-0.1005
13927	36.0	0.0087
14033	33.0	0.1791
14139	35.0	0.3532
14244	33.0	0.531
14351	34.0	0.5753
14456	33.0	0.564
14562	36.0	0.5428
14668	36.0	0.4527
14774	36.0	0.2902
14879	35.0	0.1078
14985	39.0	-0.0102
15091	33.0	-0.1235
15197	35.0	-0.2054
15302	35.0	-0.2308
15409	35.0	-0.2313
15514	35.0	-0.1948
15620	32.0	-0.147
15726	36.0	-0.066
15832	34.0	0.0763
15937	35.0	0.272
16044	34.0	0.5046
16149	32.0	0.6164
16254	35.0	0.6182
16361	34.0	0.5986
16466	36.0	0.5647
16572	36.0	0.502
16677	34.0	0.3828
16784	36.0	0.263
16889	36.0	0.055
16995	35.0	-0.0587
17101	34.0	-0.1005
17207	35.0	-0.1164
17312	34.0	-0.1402
17419	35.0	-0.1493
17524	36.0	-0.1441
17630	36.0	-0.1106
17736	35.0	0.0368
17842	34.0	0.4249
17947	37.0	0.6198
18054	35.0	0.654
18159	35.0	0.6176
18265	35.0	0.5144
18370	34.0	0.3691
18477	34.0	0.2338
18582	35.0	0.1174
18688	35.0	-0.0393
18794	36.0	-0.1255
18899	35.0	-0.1694
19005	35.0	-0.1698
19111	37.0	-0.1698
19217	35.0	-0.1623
19322	34.0	-0.1368
19429	36.0	-0.0982
19534	36.0	-0.0322
19640	37.0	0.251
19746	36.0	0.4966
19852	36.0	0.6528
19957	32.0	0.687
20064	35.0	0.6282
20169	35.0	0.5244
20275	36.0	0.3787
20381	35.0	0.207
20487	34.0	0.0125
20592	33.0	-0.0809
20698	32.0	-0.16
20804	34.0	-0.1832
20910	35.0	-0.198
21015	35.0	-0.1941
21122	36.0	-0.1913
7702	35.0	0.1751
7808	35.0	0.2458
7914	34.0	0.2364
8019	34.0	0.2155
8125	33.0	0.1887
8230	36.0	0.148
8337	35.0	0.0482
8442	36.0	-0.049
8548	36.0	-0.1431
8654	36.0	-0.2112
8760	34.0	-0.238
8865	34.0	-0.249
8971	36.0	-0.2478
9077	36.0	-0.2505
9183	36.0	-0.2464
9288	37.0	-0.2283
9394	36.0	-0.2039
9500	34.0	-0.1568
9606	36.0	-0.0212
9711	34.0	0.3048
9818	36.0	0.3694
9923	35.0	0.3483
10029	36.0	0.2753
10134	32.0	0.2041
10241	36.0	0.1778
10346	34.0	0.1647
10451	35.0	0.0939
10558	36.0	-0.0633
10663	36.0	-0.2156
10769	35.0	-0.246
10875	34.0	-0.2643
10981	36.0	-0.2737
11086	37.0	-0.2512
11193	36.0	-0.2332
11298	35.0	-0.2066
11404	33.0	-0.1726
11510	36.0	-0.135
11616	35.0	-0.0578
11721	35.0	0.0556
11828	35.0	0.2023
11933	36.0	0.3862
12039	37.0	0.3726
12144	35.0	0.2798
12251	35.0	0.1915
12356	37.0	0.0854
12462	35.0	-0.1307
12568	38.0	-0.1754
12674	36.0	-0.2022
12779	35.0	-0.2268
12886	36.0	-0.2374
12991	34.0	-0.2164
13096	36.0	-0.1798
13203	35.0	-0.1157
13308	37.0	0.1247
13414	35.0	0.3635
13520	35.0	0.4069
13626	36.0	0.4444
13731	36.0	0.4274
13838	34.0	0.2867
13943	34.0	0.1197
14049	36.0	0.0183
14154	38.0	-0.0583
14261	37.0	-0.15
14366	35.0	-0.1857
14472	36.0	-0.1811
14578	33.0	-0.1649
14684	34.0	-0.1571
14789	36.0	-0.1615
14896	34.0	-0.1638
15001	37.0	-0.1433
15107	36.0	-0.0997
15213	36.0	0.0003
15319	36.0	0.1274
15424	35.0	0.2397
15531	34.0	0.3086
15636	36.0	0.2804
15741	35.0	0.2813
15848	33.0	0.2626
15953	36.0	0.1455
16059	36.0	-0.0525
16165	37.0	-0.1461
16271	35.0	-0.1483
16376	36.0	-0.1353
16483	36.0	-0.1459
16588	36.0	-0.16
16694	35.0	-0.1863
16799	40.0	-0.2044
16906	36.0	-0.1868
17011	36.0	-0.1348
17117	35.0	0.0804
17223	37.0	0.2889
17329	35.0	0.3694
17434	34.0	0.3244
17541	35.0	0.2475
17646	35.0	0.1543
17752	36.0	0.0163
17858	36.0	-0.1232
17964	34.0	-0.147
18069	34.0	-0.1786
18176	37.0	-0.2265
18281	37.0	-0.2384
18386	36.0	-0.2357
18493	36.0	-0.2457
18598	36.0	-0.2418
18704	36.0	-0.2297
18810	33.0	-0.2022
18916	34.0	-0.095
19021	35.0	0.0456
19128	34.0	0.2276
19233	38.0	0.3175
19339	37.0	0.3558
19444	37.0	0.3472
19551	35.0	0.3244
19656	36.0	0.2457
19762	35.0	0.0715
19868	38.0	-0.1631
19974	34.0	-0.208
20079	36.0	-0.2057
20186	37.0	-0.2222
20291	34.0	-0.2437
20397	36.0	-0.2466
20503	36.0	-0.2279
20609	36.0	-0.1912
20714	36.0	-0.0893
20820	35.0	0.0442
20926	35.0	0.2541
21031	35.0	0.3883
21138	35.0	0.44
