# Supplementary material for: Design and experimental validation of a soft pneumatic robotic device for preterm infant skin-to-skin tactile therapy
Source: Front Robot AI. 2026 May 28;13:1839026. doi: 10.3389/frobt.2026.1839026 (PMC13253241; doi:10.3389/frobt.2026.1839026)
Supplement: Supplementary file 3 [file Supplementaryfile1.zip › Data/clinician_force/moderate_consolidated.csv]

Tiempo_ms	Distancia_mm	Fuerza_N
7665	34.0	0.7027
7771	36.0	1.2216
7876	34.0	1.7745
7982	34.0	1.8738
8088	34.0	1.089
8194	34.0	0.4083
8299	35.0	0.1165
8404	35.0	0.053
8511	35.0	0.0701
8616	36.0	0.2936
8722	36.0	0.5941
8828	37.0	0.9059
8934	35.0	1.2113
9039	36.0	1.5495
9145	34.0	1.7179
9251	34.0	1.8585
9357	36.0	1.7046
9462	35.0	0.8095
9568	34.0	0.2806
9674	36.0	-0.0002
9780	34.0	-0.0497
9885	34.0	-0.0555
9991	36.0	-0.0442
10097	37.0	0.0007
10203	36.0	0.1227
10308	35.0	0.5516
10415	36.0	1.1097
10520	35.0	1.323
10626	36.0	1.3939
10732	33.0	1.2831
10838	35.0	0.7873
10943	34.0	0.3616
11049	34.0	0.0719
11155	36.0	-0.0167
11260	37.0	-0.0298
11367	36.0	-0.0323
11472	35.0	-0.016
11578	34.0	0.1212
11684	36.0	0.593
11790	36.0	1.0056
11895	33.0	1.3438
12002	36.0	1.4946
12107	36.0	1.4993
12213	35.0	1.4776
12319	35.0	1.351
12425	36.0	0.807
12530	36.0	0.2651
12636	36.0	-0.0237
12742	34.0	-0.0868
12848	37.0	-0.0958
12953	36.0	-0.064
13060	37.0	0.0463
13165	34.0	0.3122
13271	34.0	0.7627
13377	36.0	1.1708
13483	36.0	1.3819
13588	34.0	1.5048
13694	36.0	1.4703
13800	37.0	1.1283
13905	37.0	0.589
14012	34.0	0.1439
14117	36.0	-0.0365
14223	33.0	-0.0811
14329	36.0	-0.0723
14435	34.0	-0.0411
14540	34.0	0.0138
14646	34.0	0.1656
14752	35.0	0.4787
14858	37.0	1.2282
14963	34.0	1.3996
15070	34.0	1.3207
15175	34.0	1.1629
15281	35.0	0.9907
15387	36.0	0.5881
15493	36.0	0.1658
15598	35.0	0.0094
15705	36.0	-0.0435
15810	34.0	-0.0832
15916	37.0	-0.0644
16022	37.0	-0.0349
16128	36.0	0.0146
16233	35.0	0.1434
16339	38.0	0.3925
16445	34.0	0.7669
16550	34.0	1.1583
16657	33.0	1.487
16762	34.0	1.5235
16868	35.0	1.4518
16973	34.0	1.3521
17080	35.0	0.8122
17185	37.0	0.1658
17291	35.0	-0.0215
17397	35.0	-0.084
17503	37.0	-0.1199
17608	36.0	-0.1064
17715	35.0	-0.0781
17820	35.0	-0.0162
17926	37.0	0.2101
18032	37.0	0.6736
18138	34.0	1.1007
18243	34.0	1.4703
18350	34.0	1.6907
18455	34.0	1.6874
18561	35.0	1.5487
18667	35.0	1.3219
18772	36.0	0.9448
18878	35.0	0.2476
18984	32.0	0.0351
19090	36.0	-0.0467
19195	34.0	-0.0838
19302	36.0	-0.0953
19407	36.0	-0.0538
19513	37.0	0.0091
19618	37.0	0.1509
19725	35.0	0.5094
19830	36.0	1.2123
19936	36.0	1.4634
20042	34.0	1.4898
20148	35.0	1.3459
20253	37.0	1.0597
20360	35.0	0.7071
20465	34.0	0.3348
20571	34.0	0.0988
20677	35.0	-0.0625
20783	36.0	-0.0956
20888	34.0	-0.0918
20995	35.0	-0.0734
21100	35.0	-0.0231
21206	35.0	0.2879
21312	35.0	0.7094
21417	36.0	1.0885
21523	35.0	1.3188
21629	35.0	1.4676
21735	36.0	1.3709
21840	37.0	1.2408
21946	36.0	1.0454
22052	35.0	0.5131
22158	34.0	0.2081
7651	36.0	0.0099
7756	35.0	-0.3088
7863	36.0	-0.3388
7968	34.0	-0.3288
8074	35.0	-0.2789
8179	35.0	-0.1503
8286	36.0	0.0907
8391	34.0	0.5123
8497	34.0	0.7119
8602	36.0	0.7869
8709	37.0	0.7949
8814	33.0	0.7169
8920	36.0	0.4418
9026	38.0	0.147
9132	35.0	-0.0812
9237	36.0	-0.2219
9342	36.0	-0.3361
9449	34.0	-0.3616
9554	35.0	-0.3514
9660	36.0	-0.2697
9766	37.0	0.0781
9872	33.0	0.4705
9977	34.0	0.7598
10083	36.0	0.9556
10189	35.0	0.996
10295	36.0	0.8747
10400	36.0	0.6168
10507	36.0	0.2224
10612	35.0	-0.1821
10718	37.0	-0.3399
10824	36.0	-0.3608
10930	35.0	-0.349
11035	35.0	-0.331
11141	34.0	-0.2778
11247	35.0	-0.1514
11353	33.0	0.0648
11458	36.0	0.2998
11565	37.0	0.7676
11670	36.0	0.9819
11776	36.0	1.0717
11882	35.0	1.0642
11987	35.0	0.9462
12093	35.0	0.8064
12199	34.0	0.5553
12305	37.0	0.1001
12410	36.0	-0.1651
12517	36.0	-0.3066
12622	35.0	-0.3536
12728	36.0	-0.3644
12833	36.0	-0.3507
12940	33.0	-0.2641
13045	37.0	-0.1326
13151	36.0	0.0968
13257	35.0	0.4096
13363	35.0	0.9188
13468	33.0	1.1064
13575	36.0	1.1528
13680	34.0	1.1229
13786	34.0	1.0409
13892	36.0	0.9848
13998	36.0	0.8765
14103	36.0	0.6187
14210	34.0	0.2138
14315	35.0	-0.2041
14420	36.0	-0.2998
14526	35.0	-0.3458
14632	39.0	-0.365
14738	35.0	-0.3526
14843	35.0	-0.2527
14950	35.0	-0.048
15055	35.0	0.2214
15161	36.0	0.7337
15267	36.0	1.0255
15373	36.0	1.2461
15478	36.0	1.3541
15585	36.0	1.2851
15690	36.0	1.1402
15796	34.0	0.8692
15902	34.0	0.4423
16008	35.0	0.0503
16113	36.0	-0.2598
16220	35.0	-0.3465
16325	36.0	-0.3753
16431	34.0	-0.3574
16536	35.0	-0.2354
16643	35.0	-0.0071
16748	36.0	0.3902
16854	35.0	0.9325
16960	33.0	1.2106
17065	35.0	1.3329
17171	36.0	1.3029
17277	35.0	1.1226
17383	36.0	0.6118
17488	34.0	0.2179
17595	35.0	-0.0136
17700	33.0	-0.1355
17806	35.0	-0.2173
17912	36.0	-0.2592
18018	36.0	-0.2346
18123	35.0	-0.1937
18230	36.0	-0.0228
18335	36.0	0.4648
18441	33.0	0.8593
18547	36.0	1.1739
18653	37.0	1.3207
18758	38.0	1.3004
18864	35.0	1.1272
18970	36.0	0.8835
19076	34.0	0.5901
19181	34.0	0.3012
19288	36.0	-0.0072
19393	34.0	-0.2078
19499	36.0	-0.2971
19605	37.0	-0.3527
19710	36.0	-0.3566
19816	37.0	-0.299
19922	36.0	-0.168
20028	37.0	0.0922
20133	35.0	0.6112
20240	34.0	0.9203
20345	35.0	1.1024
20451	35.0	1.1744
20557	35.0	1.1251
20663	35.0	0.9895
20768	36.0	0.7658
20875	36.0	0.4088
20980	36.0	-0.0772
21086	33.0	-0.2571
21191	34.0	-0.3306
7667	35.0	0.8684
7774	35.0	0.7275
7879	36.0	0.3787
7985	37.0	0.1322
8090	36.0	-0.1106
8197	36.0	-0.2721
8302	34.0	-0.3602
8408	34.0	-0.3841
8514	35.0	-0.3259
8620	36.0	-0.1049
8725	35.0	0.3413
8830	35.0	0.9396
8937	34.0	1.1155
9042	35.0	1.1595
9148	36.0	1.1048
9254	35.0	0.8139
9360	37.0	0.5542
9465	36.0	0.286
9571	36.0	0.0269
9677	35.0	-0.287
9783	35.0	-0.3622
9888	38.0	-0.4045
9994	34.0	-0.4074
10100	36.0	-0.3309
10206	36.0	0.1305
10311	36.0	0.6456
10418	35.0	0.9758
10523	36.0	1.1048
10629	35.0	1.1346
10735	36.0	1.0296
10841	36.0	0.884
10946	38.0	0.7608
11052	34.0	0.5824
11158	36.0	0.3149
11264	36.0	-0.0092
11369	36.0	-0.2335
11475	37.0	-0.3941
11581	35.0	-0.3952
11686	36.0	-0.2999
11793	37.0	-0.0344
11898	35.0	0.343
12004	36.0	0.7689
12110	35.0	0.9808
12216	36.0	1.1424
12321	35.0	1.2089
12428	36.0	1.1981
12533	35.0	1.152
12639	35.0	1.071
12745	35.0	0.9316
12851	35.0	0.5301
12956	35.0	0.1483
13063	35.0	-0.109
13168	36.0	-0.2575
13274	34.0	-0.3725
13379	36.0	-0.3718
13486	35.0	-0.3066
13591	36.0	-0.1666
13697	36.0	0.1852
13803	37.0	0.6654
13908	36.0	1.0077
14014	36.0	1.2136
14120	36.0	1.3071
14226	34.0	1.2593
14331	35.0	1.082
14438	35.0	0.815
14543	37.0	0.3326
14649	36.0	-0.1393
14755	35.0	-0.2675
14861	35.0	-0.3643
14966	35.0	-0.4153
15073	34.0	-0.406
15178	35.0	-0.3607
15284	34.0	-0.2753
15389	36.0	-0.0309
15496	34.0	0.3573
15601	36.0	0.8464
15707	33.0	1.0764
15813	37.0	1.1688
15919	37.0	1.159
16024	36.0	1.0205
16131	35.0	0.7747
16236	35.0	0.4428
16342	35.0	0.121
16448	36.0	-0.1692
16553	34.0	-0.3097
16659	34.0	-0.3909
16765	34.0	-0.4232
16871	35.0	-0.3793
16976	34.0	-0.1925
17083	37.0	0.2258
17188	34.0	0.5528
17294	35.0	0.7927
17399	34.0	0.9364
17506	35.0	0.9615
17611	36.0	0.9637
17717	34.0	0.9227
17823	35.0	0.6901
17929	34.0	0.2947
18034	34.0	-0.0405
18141	35.0	-0.2761
18246	35.0	-0.4058
18352	36.0	-0.3757
18458	36.0	-0.2864
18564	34.0	-0.1524
18669	37.0	0.1915
18776	35.0	0.5433
18881	34.0	0.8447
18987	37.0	0.9331
19093	33.0	0.9622
19198	34.0	0.9075
19304	36.0	0.7659
19409	36.0	0.6106
19516	35.0	0.4392
19621	37.0	0.0354
19727	36.0	-0.2557
19833	37.0	-0.347
19939	35.0	-0.3811
20044	36.0	-0.3651
20151	35.0	-0.3504
20256	35.0	-0.3219
20362	35.0	-0.1873
20468	35.0	0.4678
20574	34.0	0.8066
20679	34.0	1.0357
20786	35.0	1.0584
20891	36.0	0.8295
20997	35.0	0.1844
21103	36.0	-0.0754
7678	34.0	0.7499
7784	35.0	0.9919
7889	34.0	1.155
7995	36.0	1.2315
8101	36.0	1.1772
8207	36.0	0.9059
8312	36.0	0.4577
8419	34.0	-0.0044
8524	35.0	-0.3456
8630	34.0	-0.4492
8735	34.0	-0.4725
8842	35.0	-0.4402
8947	36.0	-0.3584
9053	36.0	-0.178
9159	35.0	0.1438
9265	36.0	0.6689
9370	35.0	0.9785
9476	35.0	1.0667
9582	37.0	1.0877
9688	36.0	1.0733
9793	35.0	0.9946
9899	35.0	0.5158
10005	35.0	0.0629
10110	37.0	-0.2289
10216	36.0	-0.3967
10322	35.0	-0.4814
10428	36.0	-0.4969
10533	37.0	-0.4859
10640	36.0	-0.3635
10745	34.0	-0.0905
10851	37.0	0.1747
10957	36.0	0.5024
11063	34.0	0.8631
11168	36.0	1.1998
11274	36.0	1.252
11380	35.0	1.1721
11486	35.0	1.0856
11591	35.0	0.7404
11698	35.0	0.0295
11803	36.0	-0.2965
11909	36.0	-0.4473
12015	34.0	-0.501
12121	34.0	-0.4706
12226	37.0	-0.4061
12333	37.0	-0.2658
12438	36.0	0.1331
12544	34.0	0.6648
12650	34.0	1.027
12755	36.0	1.2398
12861	38.0	1.2993
12967	35.0	1.2484
13073	38.0	1.1082
13178	35.0	0.8076
13284	35.0	0.3341
13390	36.0	-0.1489
13496	35.0	-0.3561
13601	36.0	-0.4441
13708	37.0	-0.4806
13813	37.0	-0.4548
13919	35.0	-0.3581
14025	34.0	-0.1845
14131	39.0	0.1332
14236	36.0	0.5433
14343	35.0	0.9996
14448	35.0	1.0924
14554	33.0	1.1246
14660	37.0	1.1166
14766	35.0	0.8929
14871	37.0	0.5599
14978	36.0	0.2479
15083	34.0	-0.0034
15188	38.0	-0.3124
15295	35.0	-0.4336
15400	36.0	-0.4582
15506	36.0	-0.4571
15612	35.0	-0.4053
15718	35.0	-0.0642
15823	36.0	0.373
15929	36.0	0.789
16035	35.0	1.1847
16141	34.0	1.4072
16246	37.0	1.4067
16353	34.0	1.279
16458	36.0	0.9792
16564	35.0	0.3821
16670	35.0	-0.027
16776	34.0	-0.3073
16881	36.0	-0.423
16988	36.0	-0.4536
17093	36.0	-0.4513
17199	35.0	-0.3898
17305	35.0	-0.167
17411	36.0	0.2407
17516	35.0	0.7814
17623	34.0	1.0518
17728	38.0	1.25
17833	36.0	1.3733
17939	35.0	1.3168
18045	34.0	1.115
18151	36.0	0.7899
18256	35.0	0.151
18363	34.0	-0.2528
18468	36.0	-0.3716
18574	35.0	-0.4331
18680	35.0	-0.4519
18786	36.0	-0.4648
18891	35.0	-0.4026
18998	35.0	-0.1908
19103	36.0	0.1734
19209	35.0	0.5546
19315	34.0	1.0641
19421	37.0	1.3686
19526	35.0	1.5233
19633	37.0	1.5009
19738	37.0	1.0891
19844	36.0	0.6467
19950	35.0	0.1297
20056	37.0	-0.2342
20161	36.0	-0.399
20267	36.0	-0.4444
20373	33.0	-0.447
20478	35.0	-0.4231
20584	36.0	-0.3747
20690	37.0	-0.0075
20796	36.0	0.3286
20901	37.0	0.6522
21008	35.0	0.9815
21113	36.0	1.2391
7630	35.0	0.5129
7737	34.0	0.1668
7842	34.0	-0.2803
7948	36.0	-0.4739
8053	34.0	-0.5981
8160	33.0	-0.6192
8265	36.0	-0.5875
8371	35.0	-0.5214
8477	36.0	-0.3771
8583	36.0	0.0495
8688	34.0	0.4369
8794	36.0	0.7799
8900	35.0	0.9558
9006	34.0	0.9907
9111	34.0	0.8976
9217	36.0	0.7654
9323	33.0	0.6427
9428	35.0	0.4467
9534	34.0	0.1433
9640	33.0	-0.1408
9746	37.0	-0.3148
9851	34.0	-0.4243
9957	35.0	-0.5105
10063	35.0	-0.516
10169	36.0	-0.4599
10274	37.0	-0.2523
10381	37.0	0.2934
10486	36.0	0.6626
10592	36.0	0.906
10698	34.0	1.0079
10804	35.0	1.0524
10909	34.0	1.0282
11015	34.0	0.9145
11121	35.0	0.6877
11227	37.0	0.115
11332	36.0	-0.2405
11439	35.0	-0.4457
11544	37.0	-0.5515
11650	34.0	-0.5619
11756	37.0	-0.5429
11862	36.0	-0.3946
11967	35.0	-0.0742
12073	35.0	0.3274
12179	36.0	0.73
12284	35.0	0.8995
12391	35.0	0.9732
12496	35.0	0.917
12602	37.0	0.7558
12708	33.0	0.6424
12814	35.0	0.4666
12919	35.0	0.1455
13025	35.0	-0.2979
13131	35.0	-0.4595
13237	35.0	-0.5326
13342	35.0	-0.5578
13449	36.0	-0.5059
13554	36.0	-0.3844
13660	35.0	-0.1333
13766	34.0	0.2202
13872	36.0	0.5806
13977	34.0	0.9231
14084	35.0	1.0947
14189	37.0	1.0575
14295	37.0	0.6937
14401	34.0	0.0917
14507	35.0	-0.2085
14612	35.0	-0.4127
14718	37.0	-0.5173
14824	36.0	-0.5753
14929	33.0	-0.5662
15035	37.0	-0.4816
15141	35.0	-0.1344
15247	33.0	0.4505
15352	35.0	0.8106
15459	37.0	1.0607
15564	36.0	1.1996
15670	34.0	1.2215
15776	36.0	1.0041
15882	36.0	0.6527
15987	36.0	0.1894
16094	35.0	-0.2532
16199	35.0	-0.457
16305	33.0	-0.5145
16411	34.0	-0.514
16517	34.0	-0.5099
16622	37.0	-0.3706
16729	35.0	0.0295
16834	35.0	0.5054
16940	36.0	0.8409
17045	34.0	1.1099
17152	36.0	1.1707
17257	34.0	1.167
17362	36.0	1.0721
17469	34.0	0.8657
17574	34.0	0.3258
17680	37.0	-0.1491
17786	37.0	-0.4416
17892	36.0	-0.5901
17997	36.0	-0.597
18104	38.0	-0.5614
18209	36.0	-0.4963
18315	36.0	-0.3392
18421	33.0	0.1733
18527	37.0	0.8033
18632	34.0	1.1337
18739	37.0	1.3757
18844	34.0	1.4795
18950	35.0	1.4435
19056	35.0	1.3733
19162	36.0	1.1399
19267	36.0	0.5724
19373	36.0	-0.1322
19479	37.0	-0.3618
19585	35.0	-0.4737
19690	36.0	-0.5271
19796	37.0	-0.5236
19902	36.0	-0.5053
20007	35.0	-0.4373
20114	34.0	-0.2039
20219	36.0	0.4279
20325	34.0	0.8825
20431	35.0	1.2335
20537	36.0	1.4338
20642	34.0	1.3881
20749	36.0	1.1756
20854	35.0	0.7451
20960	36.0	0.3581
21066	37.0	-0.0165
21172	33.0	-0.3381
