# Supplementary material for: Design and experimental validation of a soft pneumatic robotic device for preterm infant skin-to-skin tactile therapy
Source: Front Robot AI. 2026 May 28;13:1839026. doi: 10.3389/frobt.2026.1839026 (PMC13253241; doi:10.3389/frobt.2026.1839026)
Supplement: Supplementary file 3 [file Supplementaryfile1.zip › Data/control_results/control1_light_patternB_25mm.csv]

t_ms	intensidad	pouch	DeltaP	PWM	t_s
10432	6	2	0.0	180	10.432
10483	6	2	0.0	180	10.483
10535	6	2	0.0	180	10.535
10587	6	2	0.177	180	10.587
10639	6	2	1.312	180	10.639
10690	6	2	2.359	180	10.69
10742	6	2	3.597	0	10.742
10793	6	2	3.959	0	10.793
10846	6	2	3.201	0	10.846
10897	6	2	2.241	0	10.897
10949	6	2	1.568	0	10.949
11000	6	2	1.098	0	11.0
11052	6	2	0.769	0	11.052
11104	6	2	0.538	180	11.104
11155	6	2	0.377	180	11.155
11207	6	2	0.441	180	11.207
11259	6	2	0.991	180	11.259
11311	6	2	1.629	180	11.311
11363	6	2	2.328	180	11.363
11414	6	2	3.323	0	11.414
11466	6	2	3.514	0	11.466
11517	6	2	2.889	0	11.517
11570	6	2	2.023	0	11.57
11621	6	2	1.416	0	11.621
11672	6	2	0.991	0	11.672
11724	6	2	0.694	0	11.724
11776	6	2	0.486	180	11.776
11828	6	2	0.34	180	11.828
11879	6	2	0.415	180	11.879
11931	6	2	0.72	180	11.931
11983	6	2	1.439	180	11.983
12035	6	2	2.195	180	12.035
12087	6	2	3.23	180	12.087
12138	6	2	4.207	0	12.138
12195	6	4	3.88	0	12.195
12247	6	4	2.716	0	12.247
12299	6	4	1.901	0	12.299
12350	6	4	1.331	0	12.35
12401	6	4	0.932	0	12.401
12453	6	4	0.652	0	12.453
12505	6	4	0.456	180	12.505
12557	6	4	0.32	180	12.557
12608	6	4	0.401	180	12.608
12660	6	4	0.963	180	12.66
12711	6	4	1.356	180	12.711
12764	6	4	2.39	180	12.764
12816	6	4	2.861	180	12.816
12867	6	4	3.443	0	12.867
12919	6	4	3.598	0	12.919
12971	6	4	2.948	0	12.971
13023	6	4	2.064	0	13.023
13074	6	4	1.445	0	13.074
13125	6	4	1.011	0	13.125
13177	6	4	0.708	0	13.177
13229	6	4	0.496	180	13.229
13281	6	4	0.347	180	13.281
13332	6	4	0.243	180	13.332
13384	6	4	0.852	180	13.384
13435	6	4	1.785	180	13.435
13488	6	4	2.437	180	13.488
13540	6	4	3.399	0	13.54
13591	6	4	3.567	0	13.591
13642	6	4	2.674	0	13.642
13694	6	4	1.872	0	13.694
13746	6	4	1.31	0	13.746
13798	6	4	0.917	0	13.798
13849	6	4	0.642	180	13.849
13901	6	4	0.449	180	13.901
13958	6	8	0.492	180	13.958
14010	6	8	0.344	180	14.01
14061	6	8	0.671	180	14.061
14113	6	8	1.657	180	14.113
14164	6	8	2.601	180	14.164
14217	6	8	3.261	0	14.217
14269	6	8	3.723	0	14.269
14320	6	8	3.289	0	14.32
14371	6	8	2.479	0	14.371
14424	6	8	1.735	0	14.424
14475	6	8	1.215	0	14.475
14527	6	8	0.85	0	14.527
14578	6	8	0.595	180	14.578
14630	6	8	0.417	180	14.63
14682	6	8	0.292	180	14.682
14734	6	8	0.887	180	14.734
14785	6	8	1.808	180	14.785
14837	6	8	2.707	180	14.837
14888	6	8	3.082	180	14.888
14941	6	8	3.598	0	14.941
14992	6	8	3.707	0	14.992
15044	6	8	3.024	0	15.044
15095	6	8	2.117	0	15.095
15148	6	8	1.482	0	15.148
15199	6	8	1.037	0	15.199
15251	6	8	0.726	0	15.251
15302	6	8	0.508	180	15.302
15354	6	8	0.356	180	15.354
15406	6	8	0.426	180	15.406
15458	6	8	0.728	180	15.458
15509	6	8	1.445	180	15.509
15561	6	8	2.452	180	15.561
15612	6	8	3.157	180	15.612
15665	6	8	3.65	0	15.665
15721	6	6	3.996	0	15.721
15773	6	6	2.797	0	15.773
15824	6	6	1.958	0	15.824
15877	6	6	1.371	0	15.877
15928	6	6	0.959	0	15.928
15980	6	6	0.672	0	15.98
16031	6	6	0.47	180	16.031
16083	6	6	0.329	180	16.083
16135	6	6	0.23	180	16.135
16187	6	6	0.844	180	16.187
16238	6	6	1.526	180	16.238
16290	6	6	2.256	180	16.29
16342	6	6	2.514	180	16.342
16394	6	6	2.948	180	16.394
16445	6	6	3.251	0	16.445
16497	6	6	2.958	0	16.497
16548	6	6	2.071	0	16.548
16601	6	6	1.45	0	16.601
16652	6	6	1.015	0	16.652
16704	6	6	0.71	0	16.704
16755	6	6	0.497	180	16.755
16807	6	6	0.348	180	16.807
16859	6	6	0.244	180	16.859
16911	6	6	0.6	180	16.911
16962	6	6	1.355	180	16.962
17014	6	6	1.631	180	17.014
17065	6	6	2.33	180	17.065
17118	6	6	3.324	0	17.118
17169	6	6	3.009	0	17.169
17221	6	6	2.106	0	17.221
17272	6	6	1.475	0	17.272
17325	6	6	1.032	0	17.325
17376	6	6	0.723	0	17.376
17428	6	6	0.506	180	17.428
17484	6	2	0.354	180	17.484
17537	6	2	0.248	180	17.537
17588	6	2	0.856	180	17.588
17640	6	2	1.282	180	17.64
17691	6	2	1.832	180	17.691
17743	6	2	2.723	180	17.743
17795	6	2	3.094	180	17.795
17847	6	2	3.354	0	17.847
17898	6	2	3.283	0	17.898
17950	6	2	2.728	0	17.95
18001	6	2	1.909	0	18.001
18054	6	2	1.337	0	18.054
18105	6	2	0.936	0	18.105
