# Supplementary material for: Design and experimental validation of a soft pneumatic robotic device for preterm infant skin-to-skin tactile therapy
Source: Front Robot AI. 2026 May 28;13:1839026. doi: 10.3389/frobt.2026.1839026 (PMC13253241; doi:10.3389/frobt.2026.1839026)
Supplement: Supplementary file 3 [file Supplementaryfile1.zip › Data/control_results/control1_medium_patternA_25mm.csv]

t_ms	intensidad	pouch	DeltaP	PWM	t_s
10995	4	1	0.0	225	10.995
11046	4	1	0.0	225	11.046
11099	4	1	0.0	225	11.099
11150	4	1	0.682	225	11.15
11202	4	1	1.666	225	11.202
11253	4	1	2.859	225	11.253
11305	4	1	3.442	225	11.305
11357	4	1	4.608	225	11.357
11409	4	1	5.172	225	11.409
11460	4	1	5.566	225	11.46
11512	4	1	5.337	225	11.512
11564	4	1	4.924	225	11.564
11616	4	1	4.887	225	11.616
11668	4	1	4.862	225	11.668
11719	4	1	4.591	225	11.719
11771	4	1	4.907	225	11.771
11823	4	1	4.876	225	11.823
11875	4	1	5.106	225	11.875
11926	4	1	5.015	225	11.926
11978	4	1	5.204	225	11.978
12029	4	1	5.083	225	12.029
12082	4	1	4.999	225	12.082
12133	4	1	4.687	225	12.133
12185	4	1	4.469	225	12.185
12237	4	1	4.063	225	12.237
12289	4	1	3.779	225	12.289
12341	4	1	3.834	225	12.341
12392	4	1	4.377	225	12.392
12444	4	1	4.504	225	12.444
12495	4	1	4.594	225	12.495
12548	4	1	4.151	225	12.548
12599	4	1	4.346	225	12.599
12651	4	1	4.23	225	12.651
12703	4	1	4.402	225	12.703
12760	4	4	4.775	0	12.76
12812	4	4	3.519	225	12.812
12863	4	4	2.463	225	12.863
12915	4	4	1.901	225	12.915
12966	4	4	2.013	225	12.966
13019	4	4	2.092	225	13.019
13070	4	4	1.894	225	13.07
13122	4	4	2.514	225	13.122
13173	4	4	2.947	225	13.173
13225	4	4	3.757	225	13.225
13277	4	4	4.07	225	13.277
13329	4	4	3.784	225	13.329
13381	4	4	3.584	225	13.381
13432	4	4	3.191	225	13.432
13485	4	4	2.916	225	13.485
13536	4	4	3.229	225	13.536
13588	4	4	2.943	225	13.588
13639	4	4	3.248	225	13.639
13691	4	4	3.461	225	13.691
13743	4	4	3.864	225	13.743
13795	4	4	3.892	225	13.795
13846	4	4	3.66	225	13.846
13898	4	4	3.75	225	13.898
13950	4	4	3.307	225	13.95
14002	4	4	3.25	225	14.002
14054	4	4	3.21	225	14.054
14105	4	4	3.182	225	14.105
14157	4	4	3.416	225	14.157
14209	4	4	3.831	225	14.209
14261	4	4	3.617	225	14.261
14312	4	4	3.72	225	14.312
14364	4	4	3.792	225	14.364
14415	4	4	3.589	225	14.415
14468	4	4	3.195	225	14.468
14525	4	7	3.172	225	14.525
14576	4	7	2.397	225	14.576
14628	4	7	2.36	225	14.628
14680	4	7	2.335	225	14.68
14732	4	7	2.317	225	14.732
14783	4	7	2.304	225	14.783
14835	4	7	2.548	225	14.835
14886	4	7	2.466	225	14.886
14939	4	7	2.156	225	14.939
14991	4	7	2.697	225	14.991
15042	4	7	3.076	225	15.042
15094	4	7	3.341	225	15.094
15145	4	7	3.021	225	15.145
15198	4	7	2.797	225	15.198
15249	4	7	2.64	225	15.249
15301	4	7	3.036	225	15.301
15352	4	7	2.808	225	15.352
15405	4	7	2.395	225	15.405
15456	4	7	2.864	225	15.456
15508	4	7	2.94	225	15.508
15560	4	7	3.246	225	15.56
15611	4	7	3.713	225	15.611
15664	4	7	3.534	225	15.664
15715	4	7	3.156	225	15.715
15767	4	7	2.892	225	15.767
15818	4	7	2.707	225	15.818
15870	4	7	2.83	225	15.87
15922	4	7	3.169	225	15.922
15974	4	7	3.153	225	15.974
16025	4	7	3.648	225	16.025
16077	4	7	3.741	225	16.077
16130	4	7	3.554	225	16.13
16181	4	7	3.423	225	16.181
16233	4	7	3.079	225	16.233
16289	4	2	3.343	225	16.289
16342	4	2	2.34	225	16.342
16393	4	2	2.32	225	16.393
16445	4	2	2.559	225	16.445
16496	4	2	2.727	225	16.496
16548	4	2	3.349	225	16.548
16600	4	2	3.785	225	16.6
16652	4	2	3.585	225	16.652
16704	4	2	3.697	225	16.704
16755	4	2	3.776	225	16.755
16807	4	2	4.084	225	16.807
16859	4	2	4.299	225	16.859
16911	4	2	4.45	225	16.911
16962	4	2	4.303	225	16.962
17014	4	2	3.947	225	17.014
17065	4	2	3.698	225	17.065
17118	4	2	4.029	225	17.118
17169	4	2	3.756	225	17.169
17221	4	2	3.817	225	17.221
17273	4	2	4.112	225	17.273
17325	4	2	4.572	225	17.325
17377	4	2	4.641	225	17.377
17428	4	2	3.426	225	17.428
17480	4	2	3.333	225	17.48
17531	4	2	3.521	225	17.531
17584	4	2	3.4	225	17.584
17635	4	2	3.315	225	17.635
17687	4	2	3.761	225	17.687
17739	4	2	3.821	225	17.739
17790	4	2	3.862	225	17.79
17843	4	2	4.397	225	17.843
17894	4	2	4.771	225	17.894
17946	4	2	4.528	225	17.946
17997	4	2	4.105	225	17.997
18055	4	5	3.556	225	18.055
18106	4	5	2.919	225	18.106
18158	4	5	2.978	225	18.158
18209	4	5	3.525	225	18.209
18262	4	5	3.403	225	18.262
18314	4	5	3.823	225	18.314
18365	4	5	3.864	225	18.365
18417	4	5	3.64	225	18.417
18468	4	5	4.241	225	18.468
18521	4	5	4.662	225	18.521
18572	4	5	4.957	225	18.572
18624	4	5	4.91	225	18.624
18675	4	5	4.878	225	18.675
18727	4	5	5.108	225	18.727
18779	4	5	5.016	225	18.779
18831	4	5	4.699	225	18.831
18883	4	5	4.477	225	18.883
18934	4	5	4.069	225	18.934
18987	4	5	3.784	225	18.987
19038	4	5	3.836	225	19.038
19090	4	5	4.126	225	19.09
19141	4	5	4.329	225	19.141
19193	4	5	4.724	225	19.193
19245	4	5	4.747	225	19.245
19297	4	5	4.511	225	19.297
19349	4	5	4.598	225	19.349
19400	4	5	4.407	225	19.4
19452	4	5	4.273	225	19.452
19504	4	5	3.926	225	19.504
19556	4	5	4.189	225	19.556
19607	4	5	4.625	225	19.607
19659	4	5	4.931	225	19.659
19710	4	5	4.387	225	19.71
19763	4	5	4.259	225	19.763
19820	4	8	4.169	0	19.82
19871	4	8	2.918	225	19.871
19923	4	8	2.22	225	19.923
19975	4	8	2.236	225	19.975
20027	4	8	2.5	225	20.027
20078	4	8	2.433	225	20.078
20130	4	8	2.891	225	20.13
20182	4	8	3.211	225	20.182
20234	4	8	3.436	225	20.234
20285	4	8	3.593	225	20.285
20337	4	8	3.956	225	20.337
20388	4	8	4.21	225	20.388
20441	4	8	4.64	225	20.441
20493	4	8	4.689	225	20.493
20544	4	8	4.975	225	20.544
20596	4	8	4.418	225	20.596
20647	4	8	4.028	225	20.647
20700	4	8	3.502	225	20.7
20751	4	8	3.386	225	20.751
20803	4	8	3.306	225	20.803
20854	4	8	3.755	225	20.854
20907	4	8	4.069	225	20.907
20958	4	8	4.289	225	20.958
21010	4	8	4.19	225	21.01
21062	4	8	3.868	225	21.062
21113	4	8	3.896	225	21.113
21166	4	8	3.662	225	21.166
21217	4	8	4.004	225	21.217
21269	4	8	3.991	225	21.269
21320	4	8	3.981	225	21.32
21372	4	8	4.228	225	21.372
21424	4	8	4.4	225	21.424
21476	4	8	4.773	225	21.476
21528	4	8	4.276	225	21.528
21584	4	3	4.181	0	21.584
21637	4	3	3.104	225	21.637
21688	4	3	2.602	225	21.688
21740	4	3	2.504	225	21.74
21791	4	3	3.193	225	21.791
21843	4	3	3.423	225	21.843
21895	4	3	3.331	225	21.895
21947	4	3	3.267	225	21.947
21998	4	3	3.475	225	21.998
22050	4	3	3.62	225	22.05
22102	4	3	3.722	225	22.102
22154	4	3	4.299	225	22.154
22206	4	3	4.45	225	22.206
22257	4	3	4.555	225	22.257
22309	4	3	4.377	225	22.309
22361	4	3	4.504	225	22.361
22413	4	3	4.341	225	22.413
22464	4	3	4.227	225	22.464
22516	4	3	4.146	225	22.516
22567	4	3	3.838	225	22.567
22620	4	3	4.127	225	22.62
22671	4	3	4.329	225	22.671
22723	4	3	4.471	225	22.723
22775	4	3	4.571	225	22.775
22827	4	3	4.387	225	22.827
22879	4	3	4.259	225	22.879
22930	4	3	4.169	225	22.93
22982	4	3	3.854	225	22.982
23033	4	3	3.885	225	23.033
23086	4	3	4.16	225	23.086
23137	4	3	4.1	225	23.137
23189	4	3	4.311	225	23.189
23241	4	3	4.205	225	23.241
23292	4	3	3.626	225	23.292
23350	4	6	3.473	225	23.35
23401	4	6	2.608	225	23.401
23453	4	6	2.508	225	23.453
23504	4	6	2.691	225	23.504
23557	4	6	3.072	225	23.557
23608	4	6	3.085	225	23.608
23660	4	6	2.842	225	23.66
23711	4	6	2.672	225	23.711
23763	4	6	2.805	225	23.763
23816	4	6	2.393	225	23.816
23867	4	6	2.105	225	23.867
23919	4	6	2.409	225	23.919
23970	4	6	2.621	225	23.97
24023	4	6	2.77	225	24.023
24074	4	6	2.621	225	24.074
24126	4	6	2.012	225	24.126
24177	4	6	1.838	225	24.177
24229	4	6	2.222	225	24.229
24281	4	6	2.238	225	24.281
24333	4	6	2.501	225	24.333
24385	4	6	2.686	225	24.385
24436	4	6	2.815	225	24.436
24488	4	6	2.906	225	24.488
24540	4	6	3.222	225	24.54
24592	4	6	2.938	225	24.592
24643	4	6	2.486	225	24.643
24695	4	6	2.423	225	24.695
24747	4	6	2.378	225	24.747
24799	4	6	2.6	225	24.799
24850	4	6	2.755	225	24.85
24902	4	6	2.864	225	24.902
24954	4	6	2.94	225	24.954
25006	4	6	2.993	225	25.006
25058	4	6	2.777	225	25.058
25114	4	9	2.374	225	25.114
25166	4	9	1.839	225	25.166
25218	4	9	1.717	225	25.218
25270	4	9	2.137	225	25.27
25321	4	9	2.431	225	25.321
25373	4	9	2.637	225	25.373
25425	4	9	2.781	225	25.425
25477	4	9	3.135	225	25.477
25529	4	9	3.382	225	25.529
25580	4	9	3.303	225	25.58
25632	4	9	2.994	225	25.632
25683	4	9	3.537	225	25.683
25736	4	9	3.663	225	25.736
25787	4	9	4.005	225	25.787
25839	4	9	3.991	225	25.839
25890	4	9	3.729	225	25.89
25943	4	9	3.293	225	25.943
25995	4	9	2.987	225	25.995
26046	4	9	3.026	225	26.046
26098	4	9	3.054	225	26.098
26149	4	9	3.073	225	26.149
26202	4	9	3.591	225	26.202
26253	4	9	3.702	225	26.253
26305	4	9	3.779	225	26.305
26356	4	9	3.581	225	26.356
26408	4	9	3.442	225	26.408
26460	4	9	3.091	225	26.46
26512	4	9	3.352	225	26.512
26564	4	9	2.776	225	26.564
26615	4	9	3.131	225	26.615
26668	4	9	3.38	225	26.668
26719	4	9	3.554	225	26.719
26771	4	9	3.675	225	26.771
26822	4	9	2.75	225	26.822
26880	4	1	2.607	225	26.88
26931	4	1	2.002	225	26.931
26983	4	1	1.831	225	26.983
27034	4	1	2.47	225	27.034
27086	4	1	2.917	225	27.086
27139	4	1	3.482	225	27.139
27190	4	1	3.625	225	27.19
27242	4	1	3.22	225	27.242
