# Supplementary material for: Design and experimental validation of a soft pneumatic robotic device for preterm infant skin-to-skin tactile therapy
Source: Front Robot AI. 2026 May 28;13:1839026. doi: 10.3389/frobt.2026.1839026 (PMC13253241; doi:10.3389/frobt.2026.1839026)
Supplement: Supplementary file 3 [file Supplementaryfile1.zip › Data/control_results/control1_medium_patternC_25mm.csv]

t_ms	intensidad	pouch	DeltaP	PWM	t_s
9461	4	7	0.0	225	9.461
9512	4	7	0.0	225	9.512
9564	4	7	0.177	225	9.564
9616	4	7	0.806	225	9.616
9667	4	7	1.5	225	9.667
9719	4	7	1.985	225	9.719
9771	4	7	2.83	225	9.771
9823	4	7	3.422	225	9.823
9874	4	7	3.33	225	9.874
9926	4	7	3.266	225	9.926
9977	4	7	3.727	225	9.977
10030	4	7	3.797	225	10.03
10081	4	7	3.846	225	10.081
10133	4	7	3.374	225	10.133
10185	4	7	3.297	225	10.185
10236	4	7	2.99	225	10.236
10289	4	7	3.028	225	10.289
10340	4	7	3.055	225	10.34
10392	4	7	2.821	225	10.392
10443	4	7	2.91	225	10.443
10496	4	7	2.719	225	10.496
10547	4	7	2.839	225	10.547
10599	4	7	3.175	225	10.599
10650	4	7	2.652	225	10.65
10702	4	7	2.792	225	10.702
10755	4	7	2.637	225	10.755
10806	4	7	2.528	225	10.806
10858	4	7	2.452	225	10.858
10909	4	7	2.652	225	10.909
10961	4	7	3.044	225	10.961
11013	4	7	3.319	225	11.013
11065	4	7	2.753	225	11.065
11116	4	7	2.609	225	11.116
11168	4	7	2.509	225	11.168
11225	4	4	2.691	225	11.225
11277	4	4	2.314	225	11.277
11329	4	4	2.302	225	11.329
11380	4	4	2.799	225	11.38
11432	4	4	2.895	225	11.432
11484	4	4	2.961	225	11.484
11536	4	4	3.008	225	11.536
11587	4	4	3.041	225	11.587
11639	4	4	3.316	225	11.639
11691	4	4	3.004	225	11.691
11743	4	4	3.038	225	11.743
11794	4	4	3.567	225	11.794
11846	4	4	3.685	225	11.846
11898	4	4	3.515	225	11.898
11950	4	4	3.395	225	11.95
12002	4	4	3.312	225	12.002
12053	4	4	3.001	225	12.053
12105	4	4	3.036	225	12.105
12156	4	4	2.807	225	12.156
12209	4	4	3.153	225	12.209
12260	4	4	3.395	225	12.26
12312	4	4	3.564	225	12.312
12363	4	4	3.43	225	12.363
12416	4	4	3.589	225	12.416
12468	4	4	3.447	225	12.468
12519	4	4	3.601	225	12.519
12571	4	4	3.456	225	12.571
12622	4	4	3.102	225	12.622
12675	4	4	3.106	225	12.675
12726	4	4	3.362	225	12.726
12778	4	4	3.794	225	12.778
12829	4	4	3.844	225	12.829
12881	4	4	3.373	225	12.881
12933	4	4	3.044	225	12.933
12990	4	8	3.318	225	12.99
13042	4	8	2.5	225	13.042
13093	4	8	2.685	225	13.093
13146	4	8	2.309	225	13.146
13197	4	8	2.804	225	13.197
13249	4	8	3.404	225	13.249
13300	4	8	3.57	225	13.3
13352	4	8	3.687	225	13.352
13404	4	8	4.022	225	13.404
13456	4	8	4.509	225	13.456
13507	4	8	4.849	225	13.507
13559	4	8	5.088	225	13.559
13611	4	8	5.255	225	13.611
13663	4	8	5.119	225	13.663
13715	4	8	4.771	225	13.715
13766	4	8	4.78	225	13.766
13818	4	8	4.534	225	13.818
13870	4	8	4.615	225	13.87
13922	4	8	4.418	225	13.922
13973	4	8	4.533	225	13.973
14025	4	8	4.867	225	14.025
14076	4	8	4.847	225	14.076
14129	4	8	4.834	225	14.129
14181	4	8	4.319	225	14.181
14232	4	8	4.464	225	14.232
14284	4	8	4.312	225	14.284
14336	4	8	4.207	225	14.336
14388	4	8	4.385	225	14.388
14439	4	8	4.51	225	14.439
14491	4	8	4.851	225	14.491
14542	4	8	4.836	225	14.542
14595	4	8	4.826	225	14.595
14647	4	8	4.566	225	14.647
14698	4	8	4.131	225	14.698
14755	4	1	4.333	0	14.755
14807	4	1	3.033	225	14.807
14859	4	1	2.3	225	14.859
14910	4	1	2.292	225	14.91
14962	4	1	2.792	225	14.962
15013	4	1	2.637	225	15.013
15066	4	1	3.287	225	15.066
15117	4	1	3.489	225	15.117
15169	4	1	3.883	225	15.169
15220	4	1	4.411	225	15.22
15272	4	1	5.034	225	15.272
15325	4	1	4.964	225	15.325
15376	4	1	5.421	225	15.376
15428	4	1	5.235	225	15.428
15479	4	1	5.105	225	15.479
15532	4	1	5.014	225	15.532
15583	4	1	4.951	225	15.583
15635	4	1	4.906	225	15.635
15686	4	1	4.622	225	15.686
15738	4	1	4.929	225	15.738
15791	4	1	5.144	225	15.791
15842	4	1	5.294	225	15.842
15894	4	1	5.146	225	15.894
15945	4	1	5.043	225	15.945
15997	4	1	4.971	225	15.997
16049	4	1	4.92	225	16.049
16101	4	1	4.885	225	16.101
16152	4	1	4.86	225	16.152
16204	4	1	4.843	225	16.204
16257	4	1	5.083	225	16.257
16308	4	1	5.504	225	16.308
16360	4	1	5.546	225	16.36
16411	4	1	5.576	225	16.411
16463	4	1	5.344	225	16.463
16520	4	5	5.434	0	16.52
16572	4	5	3.804	225	16.572
16623	4	5	3.092	225	16.623
16675	4	5	2.847	225	16.675
16727	4	5	2.928	225	16.727
16779	4	5	3.238	225	16.779
16830	4	5	3.707	225	16.83
16882	4	5	3.783	225	16.882
16934	4	5	4.089	225	16.934
16986	4	5	4.555	225	16.986
17038	4	5	4.629	225	17.038
17089	4	5	5.187	225	17.089
17141	4	5	5.324	225	17.141
17192	4	5	5.42	225	17.192
17245	4	5	5.235	225	17.245
17296	4	5	5.358	225	17.296
17348	4	5	5.191	225	17.348
17399	4	5	4.822	225	17.399
17452	4	5	5.068	225	17.452
17504	4	5	5.241	225	17.504
17555	4	5	5.615	225	17.555
17607	4	5	5.624	225	17.607
17658	4	5	5.377	225	17.658
17711	4	5	5.205	225	17.711
17762	4	5	4.831	225	17.762
17814	4	5	4.822	225	17.814
17865	4	5	4.816	225	17.865
17917	4	5	4.812	225	17.917
17970	4	5	5.062	225	17.97
18021	4	5	4.984	225	18.021
18073	4	5	5.182	225	18.073
18124	4	5	4.815	225	18.124
18177	4	5	4.559	225	18.177
18228	4	5	4.379	225	18.228
18285	4	9	4.759	0	18.285
18336	4	9	3.508	225	18.336
18388	4	9	3.138	225	18.388
18440	4	9	2.197	225	18.44
18492	4	9	2.22	225	18.492
18544	4	9	2.742	225	18.544
18595	4	9	3.36	225	18.595
18648	4	9	3.793	225	18.648
18699	4	9	3.337	225	18.699
18751	4	9	3.524	225	18.751
18802	4	9	3.907	225	18.802
18854	4	9	4.176	225	18.854
18906	4	9	4.364	225	18.906
18958	4	9	4.242	225	18.958
19009	4	9	3.652	225	19.009
19061	4	9	3.744	225	19.061
19113	4	9	3.809	225	19.113
19165	4	9	3.854	225	19.165
19217	4	9	3.633	225	19.217
19268	4	9	3.731	225	19.268
19320	4	9	4.052	225	19.32
19372	4	9	4.025	225	19.372
19424	4	9	3.752	225	19.424
19475	4	9	3.562	225	19.475
19527	4	9	3.428	225	19.527
19579	4	9	3.588	225	19.579
19631	4	9	3.447	225	19.631
19683	4	9	3.348	225	19.683
19734	4	9	3.531	225	19.734
19786	4	9	3.913	225	19.786
19837	4	9	4.179	225	19.837
19890	4	9	4.113	225	19.89
19941	4	9	3.815	225	19.941
19993	4	9	3.605	225	19.993
20049	4	2	3.459	225	20.049
20102	4	2	2.851	225	20.102
20154	4	2	2.678	225	20.154
20205	4	2	2.81	225	20.205
20257	4	2	2.649	225	20.257
20308	4	2	2.79	225	20.308
20361	4	2	3.141	225	20.361
20412	4	2	2.881	225	20.412
20464	4	2	2.952	225	20.464
20515	4	2	3.254	225	20.515
20568	4	2	3.466	225	20.568
20619	4	2	3.614	225	20.619
20671	4	2	3.718	225	20.671
20723	4	2	3.537	225	20.723
20774	4	2	3.411	225	20.774
20827	4	2	3.07	225	20.827
20878	4	2	2.832	225	20.878
20930	4	2	2.665	225	20.93
20981	4	2	3.053	225	20.981
21033	4	2	3.072	225	21.033
21085	4	2	3.338	225	21.085
21137	4	2	3.525	225	21.137
21188	4	2	3.403	225	21.188
21240	4	2	3.317	225	21.24
21293	4	2	3.257	225	21.293
21344	4	2	2.962	225	21.344
21396	4	2	3.009	225	21.396
21447	4	2	3.041	225	21.447
21499	4	2	3.064	225	21.499
21551	4	2	3.333	225	21.551
21603	4	2	3.521	225	21.603
21654	4	2	3.652	225	21.654
21706	4	2	3.492	225	21.706
21757	4	2	3.127	225	21.757
21815	4	6	3.377	225	21.815
21867	4	6	2.541	225	21.867
21918	4	6	2.713	225	21.918
21970	4	6	3.087	225	21.97
22022	4	6	3.602	225	22.022
22074	4	6	3.204	225	22.074
22125	4	6	2.925	225	22.125
22177	4	6	2.983	225	22.177
22228	4	6	3.528	225	22.228
22281	4	6	3.405	225	22.281
22332	4	6	3.571	225	22.332
22384	4	6	3.688	225	22.384
22436	4	6	3.769	225	22.436
22488	4	6	3.574	225	22.488
22540	4	6	3.184	225	22.54
22591	4	6	3.164	225	22.591
22643	4	6	3.15	225	22.643
22694	4	6	3.393	225	22.694
22747	4	6	3.057	225	22.747
22798	4	6	2.823	225	22.798
22850	4	6	2.911	225	22.85
22902	4	6	3.226	225	22.902
22953	4	6	3.698	225	22.953
23006	4	6	3.524	225	23.006
23057	4	6	3.402	225	23.057
23109	4	6	3.317	225	23.109
23160	4	6	3.257	225	23.16
23213	4	6	3.468	225	23.213
23264	4	6	3.615	225	23.264
23316	4	6	3.213	225	23.316
23367	4	6	3.69	225	23.367
23419	4	6	3.771	225	23.419
23472	4	6	3.827	225	23.472
23523	4	6	3.867	225	23.523
23580	4	3	3.642	225	23.58
23631	4	3	2.726	225	23.631
23684	4	3	2.844	225	23.684
23735	4	3	3.431	225	23.735
23787	4	3	4.095	225	23.787
23838	4	3	4.307	225	23.838
23890	4	3	4.203	225	23.89
23942	4	3	4.383	225	23.942
23994	4	3	4.256	225	23.994
24046	4	3	4.42	225	24.046
24097	4	3	4.282	225	24.097
24150	4	3	4.438	225	24.15
24201	4	3	4.8	225	24.201
24253	4	3	4.8	225	24.253
24304	4	3	3.79	225	24.304
24356	4	3	3.841	225	24.356
24408	4	3	4.129	225	24.408
24460	4	3	4.331	225	24.46
24511	4	3	4.22	225	24.511
24563	4	3	4.142	225	24.563
24615	4	3	4.087	225	24.615
24667	4	3	4.302	225	24.667
24719	4	3	4.704	225	24.719
24770	4	3	4.986	225	24.77
24822	4	3	5.184	225	24.822
24873	4	3	4.817	225	24.873
24926	4	3	4.56	225	24.926
24977	4	3	4.632	225	24.977
25029	4	3	4.43	225	25.029
25081	4	3	4.542	225	25.081
25133	4	3	4.367	225	25.133
25185	4	3	4.498	225	25.185
25236	4	3	4.842	225	25.236
25288	4	3	4.83	225	25.288
25345	4	7	4.569	0	25.345
25397	4	7	3.198	225	25.397
25448	4	7	2.239	225	25.448
25500	4	7	1.997	225	25.5
25551	4	7	1.827	225	25.551
25604	4	7	2.467	225	25.604
25655	4	7	2.409	225	25.655
25707	4	7	2.369	225	25.707
