# Supplementary material for: Design and experimental validation of a soft pneumatic robotic device for preterm infant skin-to-skin tactile therapy
Source: Front Robot AI. 2026 May 28;13:1839026. doi: 10.3389/frobt.2026.1839026 (PMC13253241; doi:10.3389/frobt.2026.1839026)
Supplement: Supplementary file 3 [file Supplementaryfile1.zip › Data/control_results/control2_light_patternB_25mm.csv]

t_ms	intensidad	pouch	DeltaP	PWM	t_s
15093	6	2	0.0	130	15.093
15135	6	2	0.0	130	15.135
15176	6	2	0.0	130	15.176
15218	6	2	0.0	130	15.218
15260	6	2	0.0	130	15.26
15302	6	2	1.365	130	15.302
15344	6	2	1.405	130	15.344
15386	6	2	3.949	0	15.386
15428	6	2	2.944	0	15.428
15469	6	2	2.037	0	15.469
15511	6	2	0.815	0	15.511
15553	6	2	0.326	130	15.553
15595	6	2	0.13	130	15.595
15637	6	2	0.052	130	15.637
15679	6	2	0.375	130	15.679
15721	6	2	0.504	130	15.721
15763	6	2	1.061	130	15.763
15805	6	2	1.284	130	15.805
15846	6	2	2.384	130	15.846
15888	6	2	2.824	130	15.888
15930	6	2	3.0	130	15.93
15972	6	2	2.565	130	15.972
16014	6	2	2.896	130	16.014
16056	6	2	3.029	130	16.056
16098	6	2	3.082	130	16.098
16140	6	2	3.103	130	16.14
16182	6	2	3.617	0	16.182
16224	6	2	3.317	0	16.224
16265	6	2	1.681	0	16.265
16307	6	2	0.672	0	16.307
16349	6	2	0.269	130	16.349
16391	6	2	0.108	130	16.391
16433	6	2	0.043	130	16.433
16475	6	2	0.017	130	16.475
16517	6	2	0.866	130	16.517
16559	6	2	1.206	130	16.559
16600	6	2	2.353	130	16.6
16642	6	2	2.811	130	16.642
16684	6	2	2.995	130	16.684
16726	6	2	2.563	130	16.726
16768	6	2	2.895	130	16.768
16809	6	2	3.028	130	16.809
16857	6	4	2.576	0	16.857
16899	6	4	1.384	0	16.899
16941	6	4	0.554	130	16.941
16982	6	4	0.221	130	16.982
17024	6	4	0.089	130	17.024
17065	6	4	0.895	130	17.065
17107	6	4	0.712	130	17.107
17149	6	4	2.155	130	17.149
17191	6	4	1.721	130	17.191
17233	6	4	2.053	130	17.233
17275	6	4	2.692	130	17.275
17317	6	4	2.947	130	17.317
17359	6	4	3.049	130	17.359
17401	6	4	3.09	130	17.401
17442	6	4	3.106	130	17.442
17484	6	4	3.113	130	17.484
17526	6	4	2.61	130	17.526
17568	6	4	2.914	130	17.568
17610	6	4	2.53	130	17.61
17652	6	4	2.377	130	17.652
17694	6	4	2.316	130	17.694
17736	6	4	1.786	130	17.736
17778	6	4	2.079	130	17.778
17820	6	4	1.691	130	17.82
17862	6	4	2.041	130	17.862
17904	6	4	2.181	130	17.904
17945	6	4	2.237	130	17.945
17987	6	4	2.26	130	17.987
18029	6	4	2.269	130	18.029
18071	6	4	2.272	130	18.071
18113	6	4	2.274	130	18.113
18155	6	4	2.274	130	18.155
18197	6	4	2.78	130	18.197
18239	6	4	1.971	130	18.239
18281	6	4	2.659	130	18.281
18323	6	4	1.923	130	18.323
18365	6	4	2.639	130	18.365
18407	6	4	2.421	130	18.407
18449	6	4	2.839	130	18.449
18490	6	4	2.5	130	18.49
18532	6	4	2.365	130	18.532
18574	6	4	2.816	130	18.574
18621	6	8	1.48	0	18.621
18663	6	8	0.592	130	18.663
18705	6	8	0.237	130	18.705
18747	6	8	0.449	130	18.747
18789	6	8	0.533	130	18.789
18831	6	8	1.578	130	18.831
18872	6	8	1.996	130	18.872
18914	6	8	2.669	130	18.914
18956	6	8	3.443	0	18.956
18998	6	8	3.248	0	18.998
19040	6	8	2.158	0	19.04
19082	6	8	0.863	0	19.082
19124	6	8	0.345	130	19.124
19165	6	8	0.138	130	19.165
19207	6	8	0.055	130	19.207
19249	6	8	0.376	130	19.249
19291	6	8	1.01	130	19.291
19333	6	8	1.263	130	19.333
19375	6	8	2.376	130	19.375
19417	6	8	3.326	0	19.417
19459	6	8	2.695	0	19.459
19501	6	8	1.937	0	19.501
19542	6	8	0.775	0	19.542
19584	6	8	0.31	130	19.584
19625	6	8	0.124	130	19.625
19667	6	8	0.05	130	19.667
19709	6	8	0.02	130	19.709
19751	6	8	0.362	130	19.751
19793	6	8	1.51	130	19.793
19835	6	8	2.474	130	19.835
19877	6	8	2.86	130	19.877
19918	6	8	3.52	0	19.918
19960	6	8	3.278	0	19.96
20002	6	8	1.665	0	20.002
20044	6	8	1.02	0	20.044
20086	6	8	0.408	130	20.086
20128	6	8	0.163	130	20.128
20170	6	8	0.065	130	20.17
20211	6	8	0.38	130	20.211
20253	6	8	0.506	130	20.253
20295	6	8	1.567	130	20.295
20337	6	8	1.992	130	20.337
20384	6	6	2.667	0	20.384
20426	6	6	1.067	0	20.426
20468	6	6	0.427	130	20.468
20510	6	6	0.171	130	20.51
20552	6	6	0.068	130	20.552
20593	6	6	0.027	130	20.593
20635	6	6	0.365	130	20.635
20677	6	6	1.511	130	20.677
20719	6	6	1.969	130	20.719
20761	6	6	2.658	130	20.761
20803	6	6	2.428	130	20.803
20845	6	6	2.841	130	20.845
20887	6	6	2.501	130	20.887
20929	6	6	2.871	130	20.929
20971	6	6	2.008	130	20.971
21013	6	6	2.673	130	21.013
21054	6	6	1.929	130	21.054
21096	6	6	2.642	130	21.096
21138	6	6	1.411	130	21.138
21180	6	6	1.929	130	21.18
21222	6	6	2.136	130	21.222
21264	6	6	2.219	130	21.264
21306	6	6	1.747	130	21.306
21348	6	6	1.558	130	21.348
21390	6	6	1.483	130	21.39
21432	6	6	1.452	130	21.432
21474	6	6	1.946	130	21.474
21516	6	6	1.638	130	21.516
21557	6	6	2.02	130	21.557
21599	6	6	1.667	130	21.599
21641	6	6	2.032	130	21.641
21683	6	6	1.167	130	21.683
21725	6	6	1.326	130	21.725
21767	6	6	1.895	130	21.767
21809	6	6	2.123	130	21.809
21851	6	6	1.708	130	21.851
21893	6	6	2.048	130	21.893
21935	6	6	2.184	130	21.935
21977	6	6	2.238	130	21.977
22019	6	6	2.26	130	22.019
22060	6	6	2.774	130	22.06
22102	6	6	2.475	130	22.102
22149	6	2	1.849	0	22.149
22191	6	2	0.74	0	22.191
22233	6	2	0.296	130	22.233
22275	6	2	0.118	130	22.275
22317	6	2	0.047	130	22.317
22359	6	2	0.373	130	22.359
22401	6	2	1.008	130	22.401
22441	6	2	1.768	130	22.441
22483	6	2	2.072	130	22.483
22525	6	2	2.194	130	22.525
22567	6	2	1.737	130	22.567
22609	6	2	2.565	130	22.609
22651	6	2	2.391	130	22.651
22693	6	2	2.827	130	22.693
22735	6	2	3.506	0	22.735
