# Supplementary material for: Design and experimental validation of a soft pneumatic robotic device for preterm infant skin-to-skin tactile therapy
Source: Front Robot AI. 2026 May 28;13:1839026. doi: 10.3389/frobt.2026.1839026 (PMC13253241; doi:10.3389/frobt.2026.1839026)
Supplement: Supplementary file 3 [file Supplementaryfile1.zip › Data/control_results/control2_light_patternB_50mm.csv]

t_ms	intensidad	pouch	DeltaP	PWM	t_s
10417	6	2	0.0	110	10.417
10458	6	2	0.0	110	10.458
10500	6	2	0.0	110	10.5
10542	6	2	0.0	110	10.542
10584	6	2	0.0	110	10.584
10626	6	2	0.0	110	10.626
10668	6	2	0.859	110	10.668
10710	6	2	1.203	110	10.71
10752	6	2	1.846	110	10.752
10793	6	2	2.103	110	10.793
10834	6	2	2.712	110	10.834
10876	6	2	1.944	110	10.876
10918	6	2	2.648	110	10.918
10960	6	2	1.918	110	10.96
11002	6	2	2.638	110	11.002
11044	6	2	1.914	110	11.044
11086	6	2	2.131	110	11.086
11128	6	2	1.712	110	11.128
11170	6	2	2.049	110	11.17
11212	6	2	2.185	110	11.212
11254	6	2	1.733	110	11.254
11296	6	2	2.058	110	11.296
11337	6	2	0.823	110	11.337
11379	6	2	0.683	110	11.379
11421	6	2	1.638	110	11.421
11463	6	2	1.515	110	11.463
11505	6	2	1.465	110	11.505
11547	6	2	1.445	110	11.547
11589	6	2	1.943	110	11.589
11631	6	2	1.636	110	11.631
11673	6	2	1.008	110	11.673
11715	6	2	1.768	110	11.715
11757	6	2	1.567	110	11.757
11799	6	2	1.991	110	11.799
11840	6	2	1.656	110	11.84
11882	6	2	1.522	110	11.882
11924	6	2	0.963	110	11.924
11966	6	2	1.75	110	11.966
12008	6	2	2.065	110	12.008
12050	6	2	2.191	110	12.05
12092	6	2	1.736	110	12.092
12134	6	2	2.565	110	12.134
12181	6	4	2.391	0	12.181
12223	6	4	0.956	0	12.223
12264	6	4	0.382	110	12.264
12306	6	4	0.153	110	12.306
12348	6	4	0.061	110	12.348
12390	6	4	0.024	110	12.39
12432	6	4	0.364	110	12.432
12474	6	4	0.499	110	12.474
12516	6	4	0.554	110	12.516
12558	6	4	0.221	110	12.558
12600	6	4	1.453	110	12.6
12642	6	4	0.935	110	12.642
12683	6	4	1.233	110	12.683
12725	6	4	1.858	110	12.725
12767	6	4	1.603	110	12.767
12809	6	4	1.5	110	12.809
12851	6	4	1.459	110	12.851
12893	6	4	0.938	110	12.893
12935	6	4	1.234	110	12.935
12977	6	4	1.353	110	12.977
13019	6	4	2.412	110	13.019
13061	6	4	1.824	110	13.061
13103	6	4	2.094	110	13.103
13145	6	4	1.192	110	13.145
13186	6	4	1.841	110	13.186
13228	6	4	2.101	110	13.228
13270	6	4	2.205	110	13.27
13312	6	4	1.236	110	13.312
13353	6	4	1.354	110	13.353
13395	6	4	0.895	110	13.395
13437	6	4	1.217	110	13.437
13479	6	4	0.841	110	13.479
13521	6	4	0.69	110	13.521
13563	6	4	0.63	110	13.563
13605	6	4	1.111	110	13.605
13647	6	4	1.304	110	13.647
13688	6	4	1.381	110	13.688
13730	6	4	1.917	110	13.73
13772	6	4	1.121	110	13.772
13814	6	4	1.308	110	13.814
13856	6	4	0.877	110	13.856
13898	6	4	1.21	110	13.898
13945	6	8	1.343	0	13.945
13987	6	8	0.537	110	13.987
14029	6	8	0.215	110	14.029
14071	6	8	0.086	110	14.071
14112	6	8	0.034	110	14.112
14154	6	8	0.368	110	14.154
14196	6	8	1.006	110	14.196
14238	6	8	1.262	110	14.238
14280	6	8	1.87	110	14.28
14322	6	8	1.102	110	14.322
14364	6	8	1.805	110	14.364
14406	6	8	1.582	110	14.406
14448	6	8	3.008	110	14.448
14490	6	8	2.568	110	14.49
14532	6	8	2.898	110	14.532
14573	6	8	2.018	110	14.573
14615	6	8	2.172	110	14.615
14657	6	8	2.234	110	14.657
14699	6	8	2.258	110	14.699
14741	6	8	2.268	110	14.741
14783	6	8	2.272	110	14.783
14825	6	8	2.274	110	14.825
14867	6	8	2.274	110	14.867
14909	6	8	1.769	110	14.909
14951	6	8	2.072	110	14.951
14993	6	8	1.183	110	14.993
15035	6	8	1.838	110	15.035
15076	6	8	2.605	110	15.076
15118	6	8	2.912	110	15.118
15160	6	8	2.53	110	15.16
15202	6	8	2.377	110	15.202
15244	6	8	2.315	110	15.244
15286	6	8	2.291	110	15.286
15328	6	8	1.776	110	15.328
15370	6	8	1.57	110	15.37
15412	6	8	1.993	110	15.412
15454	6	8	2.162	110	15.454
15496	6	8	2.23	110	15.496
15538	6	8	2.257	110	15.538
15579	6	8	2.267	110	15.579
15621	6	8	1.766	110	15.621
15663	6	8	2.071	110	15.663
15710	6	6	2.193	0	15.71
15752	6	6	0.877	0	15.752
15794	6	6	0.351	110	15.794
15836	6	6	0.14	110	15.836
15878	6	6	0.056	110	15.878
15920	6	6	0.022	110	15.92
15961	6	6	0.009	110	15.961
16003	6	6	0.357	110	16.003
16045	6	6	0.143	110	16.045
16087	6	6	0.917	110	16.087
16129	6	6	0.72	110	16.129
16171	6	6	1.147	110	16.171
16212	6	6	1.318	110	16.212
16254	6	6	1.387	110	16.254
16296	6	6	1.919	110	16.296
16338	6	6	2.133	110	16.338
16380	6	6	1.712	110	16.38
16421	6	6	1.039	110	16.421
16463	6	6	0.769	110	16.463
16505	6	6	1.167	110	16.505
16547	6	6	0.821	110	16.547
16589	6	6	0.682	110	16.589
16631	6	6	1.132	110	16.631
16673	6	6	0.453	110	16.673
16715	6	6	1.546	110	16.715
16757	6	6	1.478	110	16.757
16799	6	6	1.956	110	16.799
16841	6	6	1.642	110	16.841
16883	6	6	1.516	110	16.883
16924	6	6	1.466	110	16.924
16966	6	6	1.951	110	16.966
17008	6	6	1.134	110	17.008
17050	6	6	1.313	110	17.05
17092	6	6	1.385	110	17.092
17134	6	6	2.424	110	17.134
17176	6	6	1.829	110	17.176
17218	6	6	1.591	110	17.218
17260	6	6	1.496	110	17.26
17302	6	6	1.963	110	17.302
17344	6	6	1.645	110	17.344
17386	6	6	1.517	110	17.386
17427	6	6	0.961	110	17.427
17474	6	2	1.244	0	17.474
17516	6	2	0.497	110	17.516
17558	6	2	0.199	110	17.558
17600	6	2	0.08	110	17.6
17642	6	2	0.032	110	17.642
17684	6	2	0.367	110	17.684
17726	6	2	1.006	110	17.726
17768	6	2	1.767	110	17.768
17810	6	2	1.566	110	17.81
17851	6	2	1.991	110	17.851
