# Supplementary material for: Design and experimental validation of a soft pneumatic robotic device for preterm infant skin-to-skin tactile therapy
Source: Front Robot AI. 2026 May 28;13:1839026. doi: 10.3389/frobt.2026.1839026 (PMC13253241; doi:10.3389/frobt.2026.1839026)
Supplement: Supplementary file 3 [file Supplementaryfile1.zip › Data/control_results/control2_light_patternC_17mm.csv]

t_ms	intensidad	pouch	DeltaP	PWM	t_s
12304	6	7	0.0	110	12.304
12346	6	7	0.0	110	12.346
12387	6	7	0.0	110	12.387
12429	6	7	0.0	110	12.429
12471	6	7	0.0	110	12.471
12513	6	7	0.354	110	12.513
12555	6	7	1.001	110	12.555
12597	6	7	0.754	110	12.597
12639	6	7	1.666	110	12.639
12681	6	7	2.537	110	12.681
12723	6	7	1.369	110	12.723
12764	6	7	2.418	110	12.764
12806	6	7	1.321	110	12.806
12848	6	7	2.399	110	12.848
12890	6	7	1.313	110	12.89
12932	6	7	1.385	110	12.932
12974	6	7	0.908	110	12.974
13016	6	7	1.728	110	13.016
13058	6	7	1.045	110	13.058
13100	6	7	0.772	110	13.1
13142	6	7	1.168	110	13.142
13184	6	7	1.327	110	13.184
13225	6	7	0.884	110	13.225
13266	6	7	0.708	110	13.266
13308	6	7	1.648	110	13.308
13350	6	7	0.659	110	13.35
13392	6	7	1.123	110	13.392
13434	6	7	0.449	110	13.434
13476	6	7	1.039	110	13.476
13518	6	7	1.275	110	13.518
13560	6	7	1.369	110	13.56
13602	6	7	0.548	110	13.602
13644	6	7	1.078	110	13.644
13686	6	7	0.785	110	13.686
13727	6	7	1.173	110	13.727
13769	6	7	1.329	110	13.769
13811	6	7	1.391	110	13.811
13853	6	7	0.91	110	13.853
13895	6	7	1.729	110	13.895
13937	6	7	1.551	110	13.937
13979	6	7	1.48	110	13.979
14021	6	7	0.946	110	14.021
14068	6	4	1.238	0	14.068
14110	6	4	0.495	110	14.11
14151	6	4	0.198	110	14.151
14193	6	4	0.079	110	14.193
14235	6	4	0.032	110	14.235
14277	6	4	0.367	110	14.277
14319	6	4	0.147	110	14.319
14361	6	4	0.918	110	14.361
14403	6	4	0.721	110	14.403
14445	6	4	1.148	110	14.445
14487	6	4	0.813	110	14.487
14529	6	4	1.184	110	14.529
14571	6	4	0.474	110	14.571
14612	6	4	1.049	110	14.612
14654	6	4	0.42	110	14.654
14696	6	4	1.027	110	14.696
14738	6	4	0.765	110	14.738
14780	6	4	1.165	110	14.78
14822	6	4	0.82	110	14.822
14864	6	4	0.682	110	14.864
14906	6	4	0.273	110	14.906
14948	6	4	0.463	110	14.948
14990	6	4	0.185	110	14.99
15031	6	4	0.074	110	15.031
15073	6	4	0.889	110	15.073
15115	6	4	0.356	110	15.115
15157	6	4	0.142	110	15.157
15199	6	4	0.411	110	15.199
15241	6	4	0.518	110	15.241
15283	6	4	0.207	110	15.283
15325	6	4	0.942	110	15.325
15367	6	4	0.731	110	15.367
15409	6	4	1.152	110	15.409
15451	6	4	0.461	110	15.451
15492	6	4	1.044	110	15.492
15534	6	4	0.771	110	15.534
15576	6	4	1.168	110	15.576
15618	6	4	0.821	110	15.618
15660	6	4	1.188	110	15.66
15702	6	4	0.829	110	15.702
15744	6	4	1.696	110	15.744
15785	6	4	1.538	110	15.785
15833	6	8	0.615	110	15.833
15875	6	8	0.246	110	15.875
15917	6	8	0.452	110	15.917
15958	6	8	0.535	110	15.958
16000	6	8	0.568	110	16.0
16041	6	8	1.592	110	16.041
16083	6	8	2.002	110	16.083
16125	6	8	2.165	110	16.125
16167	6	8	1.725	110	16.167
16209	6	8	2.56	110	16.209
16251	6	8	2.389	110	16.251
16293	6	8	2.32	110	16.293
16335	6	8	1.787	110	16.335
16377	6	8	2.08	110	16.377
16418	6	8	1.691	110	16.418
16460	6	8	2.041	110	16.46
16502	6	8	1.676	110	16.502
16544	6	8	2.035	110	16.544
16586	6	8	1.673	110	16.586
16628	6	8	2.54	110	16.628
16670	6	8	1.37	110	16.67
16712	6	8	1.913	110	16.712
16754	6	8	1.119	110	16.754
16796	6	8	1.307	110	16.796
16838	6	8	1.382	110	16.838
16880	6	8	1.412	110	16.88
16921	6	8	1.93	110	16.921
16963	6	8	1.631	110	16.963
17005	6	8	1.512	110	17.005
17047	6	8	0.605	110	17.047
17089	6	8	1.607	110	17.089
17131	6	8	2.007	110	17.131
17173	6	8	2.673	110	17.173
17215	6	8	1.423	110	17.215
17257	6	8	1.429	110	17.257
17299	6	8	1.431	110	17.299
17341	6	8	2.443	110	17.341
17383	6	8	1.331	110	17.383
17424	6	8	2.403	110	17.424
17466	6	8	2.326	110	17.466
17508	6	8	2.801	110	17.508
17550	6	8	1.98	110	17.55
17597	6	1	1.651	0	17.597
17639	6	1	0.66	0	17.639
17681	6	1	0.264	110	17.681
17723	6	1	0.106	110	17.723
17765	6	1	0.042	110	17.765
17806	6	1	0.017	110	17.806
17848	6	1	0.007	110	17.848
17890	6	1	0.357	110	17.89
17932	6	1	0.143	110	17.932
17974	6	1	1.422	110	17.974
18016	6	1	1.428	110	18.016
18058	6	1	1.936	110	18.058
18100	6	1	1.634	110	18.1
18142	6	1	2.018	110	18.142
18184	6	1	2.172	110	18.184
18226	6	1	2.234	110	18.226
18267	6	1	1.247	110	18.267
18309	6	1	1.358	110	18.309
18351	6	1	1.403	110	18.351
18393	6	1	1.42	110	18.393
18435	6	1	0.922	110	18.435
18477	6	1	1.734	110	18.477
18519	6	1	1.047	110	18.519
18561	6	1	0.773	110	18.561
18603	6	1	1.168	110	18.603
18644	6	1	0.821	110	18.644
18686	6	1	1.188	110	18.686
18727	6	1	0.475	110	18.727
18769	6	1	1.049	110	18.769
18811	6	1	0.42	110	18.811
18853	6	1	1.533	110	18.853
18895	6	1	0.967	110	18.895
18937	6	1	1.752	110	18.937
18979	6	1	0.701	110	18.979
19021	6	1	1.14	110	19.021
19063	6	1	1.315	110	19.063
19105	6	1	1.891	110	19.105
19147	6	1	1.616	110	19.147
19189	6	1	2.011	110	19.189
19230	6	1	1.158	110	19.23
19272	6	1	1.828	110	19.272
19314	6	1	1.085	110	19.314
19361	6	5	1.293	0	19.361
19403	6	5	0.517	110	19.403
19445	6	5	0.207	110	19.445
19487	6	5	0.083	110	19.487
19529	6	5	0.033	110	19.529
19571	6	5	0.367	110	19.571
19612	6	5	1.006	110	19.612
19654	6	5	1.767	110	19.654
19696	6	5	1.566	110	19.696
19738	6	5	1.991	110	19.738
19780	6	5	2.161	110	19.78
19822	6	5	2.735	110	19.822
19864	6	5	2.459	110	19.864
19906	6	5	2.854	110	19.906
19948	6	5	2.001	110	19.948
19990	6	5	2.165	110	19.99
20032	6	5	1.725	110	20.032
20074	6	5	2.56	110	20.074
20115	6	5	1.883	110	20.115
20157	6	5	2.118	110	20.157
20199	6	5	1.707	110	20.199
20241	6	5	1.036	110	20.241
20283	6	5	1.779	110	20.283
20325	6	5	1.571	110	20.325
20367	6	5	0.628	110	20.367
20409	6	5	0.605	110	20.409
20451	6	5	1.101	110	20.451
20493	6	5	1.3	110	20.493
20535	6	5	1.885	110	20.535
20576	6	5	1.613	110	20.576
20618	6	5	2.01	110	20.618
20660	6	5	1.158	110	20.66
20702	6	5	1.322	110	20.702
20744	6	5	1.894	110	20.744
20786	6	5	1.617	110	20.786
20828	6	5	1.506	110	20.828
20870	6	5	1.967	110	20.87
20912	6	5	1.646	110	20.912
20954	6	5	2.529	110	20.954
20996	6	5	2.376	110	20.996
21038	6	5	2.315	110	21.038
21079	6	5	1.785	110	21.079
21126	6	9	2.079	0	21.126
21168	6	9	0.832	0	21.168
21210	6	9	0.333	110	21.21
21252	6	9	0.133	110	21.252
21294	6	9	0.053	110	21.294
21336	6	9	0.021	110	21.336
21378	6	9	0.009	110	21.378
21419	6	9	0.357	110	21.419
21460	6	9	0.497	110	21.46
21502	6	9	1.563	110	21.502
21544	6	9	0.979	110	21.544
21586	6	9	1.251	110	21.586
21628	6	9	1.36	110	21.628
21670	6	9	1.909	110	21.67
21712	6	9	1.117	110	21.712
21754	6	9	1.812	110	21.754
21796	6	9	1.079	110	21.796
21838	6	9	1.796	110	21.838
21879	6	9	1.578	110	21.879
21921	6	9	1.49	110	21.921
21963	6	9	0.596	110	21.963
22005	6	9	1.603	110	22.005
22047	6	9	0.995	110	22.047
22089	6	9	1.257	110	22.089
22131	6	9	1.362	110	22.131
22173	6	9	1.404	110	22.173
22215	6	9	1.421	110	22.215
22257	6	9	0.568	110	22.257
22299	6	9	1.087	110	22.299
22340	6	9	1.294	110	22.34
22382	6	9	0.871	110	22.382
22424	6	9	0.702	110	22.424
22466	6	9	0.281	110	22.466
22508	6	9	0.972	110	22.508
22550	6	9	0.389	110	22.55
22592	6	9	0.155	110	22.592
22634	6	9	1.427	110	22.634
22676	6	9	0.925	110	22.676
22718	6	9	1.229	110	22.718
22760	6	9	0.492	110	22.76
22801	6	9	1.056	110	22.801
22843	6	9	1.282	110	22.843
22890	6	2	0.867	0	22.89
22932	6	2	0.347	110	22.932
22974	6	2	0.139	110	22.974
23016	6	2	0.055	110	23.016
23058	6	2	0.022	110	23.058
23100	6	2	0.009	110	23.1
23142	6	2	0.863	110	23.142
23183	6	2	1.204	110	23.183
23225	6	2	1.341	110	23.225
23267	6	2	1.396	110	23.267
23309	6	2	0.912	110	23.309
23351	6	2	1.224	110	23.351
23393	6	2	1.349	110	23.393
23435	6	2	1.904	110	23.435
23477	6	2	1.621	110	23.477
23519	6	2	2.013	110	23.519
23561	6	2	2.17	110	23.561
23603	6	2	2.233	110	23.603
23645	6	2	1.247	110	23.645
23686	6	2	1.864	110	23.686
23728	6	2	1.099	110	23.728
23770	6	2	1.805	110	23.77
23812	6	2	1.581	110	23.812
23854	6	2	1.997	110	23.854
23896	6	2	1.658	110	23.896
23938	6	2	2.028	110	23.938
23980	6	2	1.165	110	23.98
24022	6	2	1.325	110	24.022
24064	6	2	0.884	110	24.064
24105	6	2	2.224	110	24.105
24147	6	2	0.89	110	24.147
24188	6	2	1.721	110	24.188
24230	6	2	1.042	110	24.23
24272	6	2	0.771	110	24.272
24314	6	2	1.673	110	24.314
24356	6	2	1.023	110	24.356
24398	6	2	1.269	110	24.398
24440	6	2	0.861	110	24.44
24482	6	2	1.709	110	24.482
24524	6	2	1.038	110	24.524
24566	6	2	1.274	110	24.566
24608	6	2	0.864	110	24.608
24655	6	6	1.71	0	24.655
24696	6	6	0.684	0	24.696
24738	6	6	0.274	110	24.738
24780	6	6	0.109	110	24.78
24822	6	6	0.044	110	24.822
24864	6	6	0.018	110	24.864
24906	6	6	0.007	110	24.906
24948	6	6	0.357	110	24.948
24989	6	6	0.143	110	24.989
25031	6	6	0.057	110	25.031
25073	6	6	0.377	110	25.073
25115	6	6	1.01	110	25.115
25157	6	6	0.758	110	25.157
25199	6	6	1.162	110	25.199
25241	6	6	0.819	110	25.241
25283	6	6	1.187	110	25.283
25325	6	6	0.829	110	25.325
25367	6	6	0.685	110	25.367
25409	6	6	1.133	110	25.409
25450	6	6	1.313	110	25.45
25492	6	6	0.879	110	25.492
25534	6	6	1.716	110	25.534
25576	6	6	1.546	110	25.576
25618	6	6	1.478	110	25.618
25660	6	6	0.945	110	25.66
25702	6	6	1.743	110	25.702
25744	6	6	1.556	110	25.744
25786	6	6	1.482	110	25.786
25828	6	6	0.593	110	25.828
25870	6	6	0.591	110	25.87
25912	6	6	0.59	110	25.912
25953	6	6	1.095	110	25.953
25995	6	6	0.792	110	25.995
26037	6	6	1.176	110	26.037
26079	6	6	0.824	110	26.079
26121	6	6	1.189	110	26.121
26163	6	6	0.476	110	26.163
26205	6	6	1.05	110	26.205
26247	6	6	1.279	110	26.247
26289	6	6	0.512	110	26.289
26331	6	6	0.558	110	26.331
26372	6	6	1.083	110	26.372
26419	6	3	0.787	0	26.419
26461	6	3	0.315	110	26.461
26503	6	3	0.126	110	26.503
26545	6	3	0.05	110	26.545
26587	6	3	0.02	110	26.587
26629	6	3	0.008	110	26.629
26671	6	3	0.357	110	26.671
26713	6	3	0.497	110	26.713
26754	6	3	0.553	110	26.754
26796	6	3	1.08	110	26.796
26838	6	3	1.291	110	26.838
26880	6	3	0.87	110	26.88
26921	6	3	0.348	110	26.921
26963	6	3	0.493	110	26.963
27005	6	3	1.057	110	27.005
27047	6	3	1.282	110	27.047
27089	6	3	1.372	110	27.089
27131	6	3	1.408	110	27.131
27173	6	3	0.563	110	27.173
27214	6	3	1.085	110	27.214
27256	6	3	0.788	110	27.256
27298	6	3	1.174	110	27.298
27340	6	3	1.329	110	27.34
27382	6	3	1.391	110	27.382
27424	6	3	0.91	110	27.424
27466	6	3	1.729	110	27.466
27508	6	3	1.045	110	27.508
27550	6	3	1.277	110	27.55
27592	6	3	0.865	110	27.592
27634	6	3	1.205	110	27.634
27676	6	3	0.836	110	27.676
27717	6	3	1.194	110	27.717
27759	6	3	0.831	110	27.759
27801	6	3	1.192	110	27.801
27843	6	3	0.477	110	27.843
27885	6	3	1.05	110	27.885
27927	6	3	1.279	110	27.927
27969	6	3	0.866	110	27.969
28011	6	3	1.206	110	28.011
28053	6	3	1.342	110	28.053
28095	6	3	0.89	110	28.095
28137	6	3	0.71	110	28.137
28184	6	7	1.143	0	28.184
28225	6	7	0.457	110	28.225
28267	6	7	0.183	110	28.267
28309	6	7	0.073	110	28.309
28351	6	7	0.383	110	28.351
28393	6	7	0.153	110	28.393
28435	6	7	0.921	110	28.435
28477	6	7	0.722	110	28.477
28519	6	7	1.654	110	28.519
