# Supplementary material for: Design and experimental validation of a soft pneumatic robotic device for preterm infant skin-to-skin tactile therapy
Source: Front Robot AI. 2026 May 28;13:1839026. doi: 10.3389/frobt.2026.1839026 (PMC13253241; doi:10.3389/frobt.2026.1839026)
Supplement: Supplementary file 3 [file Supplementaryfile1.zip › Data/control_results/control2_medium_patternA_17mm.csv]

t_ms	intensidad	pouch	DeltaP	PWM	t_s
13805	4	1	0.0	255	13.805
13847	4	1	0.0	255	13.847
13888	4	1	0.0	255	13.888
13930	4	1	0.143	255	13.93
13972	4	1	0.609	255	13.972
14014	4	1	1.113	255	14.014
14056	4	1	1.734	255	14.056
14098	4	1	2.378	255	14.098
14140	4	1	2.957	255	14.14
14182	4	1	3.395	255	14.182
14224	4	1	3.788	255	14.224
14266	4	1	4.058	255	14.266
14307	4	1	4.217	255	14.307
14349	4	1	4.444	255	14.349
14391	4	1	4.564	255	14.391
14433	4	1	4.672	255	14.433
14475	4	1	4.853	255	14.475
14517	4	1	4.848	255	14.517
14559	4	1	5.012	255	14.559
14601	4	1	4.991	255	14.601
14643	4	1	5.056	255	14.643
14685	4	1	5.031	255	14.685
14727	4	1	5.177	255	14.727
14769	4	1	5.139	255	14.769
14811	4	1	5.274	255	14.811
14852	4	1	5.227	255	14.852
14894	4	1	5.269	255	14.894
14936	4	1	5.222	255	14.936
14978	4	1	5.348	255	14.978
15020	4	1	5.294	255	15.02
15062	4	1	5.413	255	15.062
15104	4	1	5.268	255	15.104
15145	4	1	5.39	255	15.145
15187	4	1	5.331	255	15.187
15229	4	1	5.531	255	15.229
15271	4	1	5.458	255	15.271
15313	4	1	5.477	255	15.313
15354	4	1	5.493	255	15.354
15396	4	1	5.424	255	15.396
15438	4	1	5.362	255	15.438
15480	4	1	5.306	255	15.48
15522	4	1	5.256	255	15.522
15569	4	4	5.126	0	15.569
15611	4	4	4.757	0	15.611
15653	4	4	4.281	0	15.653
15695	4	4	3.853	255	15.695
15736	4	4	3.468	255	15.736
15778	4	4	3.18	255	15.778
15820	4	4	3.005	255	15.82
15862	4	4	2.932	255	15.862
15904	4	4	3.035	255	15.904
15946	4	4	3.211	255	15.946
15988	4	4	3.371	255	15.988
16030	4	4	3.429	255	16.03
16072	4	4	3.482	255	16.072
16114	4	4	3.53	255	16.114
16156	4	4	3.489	255	16.156
16198	4	4	3.62	255	16.198
16239	4	4	3.654	255	16.239
16281	4	4	3.769	255	16.281
16323	4	4	3.872	255	16.323
16365	4	4	3.965	255	16.365
16407	4	4	4.049	255	16.407
16449	4	4	3.956	255	16.449
16491	4	4	4.04	255	16.491
16533	4	4	3.948	255	16.533
16575	4	4	4.033	255	16.575
16617	4	4	4.026	255	16.617
16659	4	4	4.104	255	16.659
16701	4	4	4.005	255	16.701
16742	4	4	4.169	255	16.742
16784	4	4	4.232	255	16.784
16826	4	4	4.289	255	16.826
16868	4	4	4.256	255	16.868
16910	4	4	4.311	255	16.91
16952	4	4	4.36	255	16.952
16994	4	4	4.488	255	16.994
17036	4	4	4.52	255	17.036
17078	4	4	4.548	255	17.078
17120	4	4	4.489	255	17.12
17162	4	4	4.605	255	17.162
17204	4	4	4.54	255	17.204
17245	4	4	4.651	255	17.245
17287	4	4	4.666	255	17.287
17334	4	7	4.595	0	17.334
17376	4	7	4.195	0	17.376
17418	4	7	3.775	255	17.418
17460	4	7	3.398	255	17.46
17502	4	7	3.201	255	17.502
17544	4	7	3.277	255	17.544
17586	4	7	3.261	255	17.586
17628	4	7	3.415	255	17.628
17669	4	7	3.554	255	17.669
17711	4	7	3.763	255	17.711
17753	4	7	3.783	255	17.753
17795	4	7	4.053	255	17.795
17837	4	7	4.128	255	17.837
17879	4	7	4.111	255	17.879
17921	4	7	4.096	255	17.921
17963	4	7	4.167	255	17.963
18004	4	7	4.314	255	18.004
18046	4	7	4.363	255	18.046
18088	4	7	4.323	255	18.088
18130	4	7	4.371	255	18.13
18172	4	7	4.414	255	18.172
18213	4	7	4.453	255	18.213
18255	4	7	4.488	255	18.255
18297	4	7	4.519	255	18.297
18339	4	7	4.547	255	18.339
18381	4	7	4.573	255	18.381
18423	4	7	4.596	255	18.423
18465	4	7	4.616	255	18.465
18507	4	7	4.719	255	18.507
18549	4	7	4.727	255	18.549
18591	4	7	4.819	255	18.591
18633	4	7	4.733	255	18.633
18675	4	7	4.909	255	18.675
18716	4	7	4.898	255	18.716
18758	4	7	4.973	255	18.758
18800	4	7	4.871	255	18.8
18842	4	7	5.033	255	18.842
18884	4	7	5.094	255	18.884
18926	4	7	5.065	255	18.926
18968	4	7	5.039	255	18.968
19010	4	7	5.183	255	19.01
19052	4	7	5.145	255	19.052
19099	4	2	5.111	0	19.099
19141	4	2	4.659	0	19.141
19182	4	2	4.193	0	19.182
19224	4	2	3.774	255	19.224
19266	4	2	3.396	255	19.266
19308	4	2	3.116	255	19.308
19350	4	2	3.032	255	19.35
19392	4	2	3.124	255	19.392
19434	4	2	3.208	255	19.434
19476	4	2	3.452	255	19.476
19518	4	2	3.671	255	19.518
19560	4	2	3.868	255	19.56
19601	4	2	4.046	255	19.601
19643	4	2	4.206	255	19.643
19685	4	2	4.35	255	19.685
19727	4	2	4.563	255	19.727
19769	4	2	4.587	255	19.769
19811	4	2	4.693	255	19.811
19853	4	2	4.704	255	19.853
19895	4	2	4.714	255	19.895
19937	4	2	4.723	255	19.937
19979	4	2	4.815	255	19.979
20021	4	2	4.982	255	20.021
20063	4	2	4.964	255	20.063
20105	4	2	5.032	255	20.105
20146	4	2	5.009	255	20.146
20188	4	2	5.157	255	20.188
20230	4	2	5.121	255	20.23
20272	4	2	5.174	255	20.272
20314	4	2	5.137	255	20.314
20356	4	2	5.187	255	20.356
20398	4	2	5.233	255	20.398
20440	4	2	5.274	255	20.44
20482	4	2	5.311	255	20.482
20524	4	2	5.429	255	20.524
20566	4	2	5.45	255	20.566
20608	4	2	5.47	255	20.608
20648	4	2	5.319	255	20.648
20690	4	2	5.436	255	20.69
20732	4	2	5.456	255	20.732
20774	4	2	5.391	255	20.774
20816	4	2	5.332	255	20.816
20864	4	5	5.279	0	20.864
20905	4	5	4.81	0	20.905
20947	4	5	4.329	0	20.947
20989	4	5	3.896	0	20.989
21030	4	5	3.507	255	21.03
21072	4	5	3.156	255	21.072
21114	4	5	2.84	255	21.114
21156	4	5	2.868	255	21.156
21198	4	5	2.977	255	21.198
21240	4	5	3.16	255	21.24
21282	4	5	3.408	255	21.282
21324	4	5	3.716	255	21.324
21366	4	5	3.909	255	21.366
21408	4	5	4.167	255	21.408
21449	4	5	4.399	255	21.449
21491	4	5	4.608	255	21.491
21533	4	5	4.627	255	21.533
21575	4	5	4.813	255	21.575
21617	4	5	4.896	255	21.617
21659	4	5	4.971	255	21.659
21701	4	5	5.123	255	21.701
21743	4	5	5.091	255	21.743
21785	4	5	5.146	255	21.785
21827	4	5	5.112	255	21.827
21869	4	5	5.165	255	21.869
21911	4	5	5.129	255	21.911
21953	4	5	5.264	255	21.953
21994	4	5	5.218	255	21.994
22036	4	5	5.261	255	22.036
22078	4	5	5.215	255	22.078
22120	4	5	5.258	255	22.12
22162	4	5	5.297	255	22.162
22204	4	5	5.331	255	22.204
22246	4	5	5.278	255	22.246
22288	4	5	5.315	255	22.288
22330	4	5	5.264	255	22.33
22372	4	5	5.218	255	22.372
22414	4	5	5.26	255	22.414
22456	4	5	5.214	255	22.456
22498	4	5	5.173	255	22.498
22539	4	5	5.22	255	22.539
22581	4	5	5.179	255	22.581
22628	4	8	5.141	0	22.628
22670	4	8	4.686	0	22.67
22712	4	8	4.217	0	22.712
22754	4	8	3.795	255	22.754
22796	4	8	3.416	255	22.796
22838	4	8	3.218	255	22.838
22880	4	8	3.123	255	22.88
22921	4	8	3.291	255	22.921
22963	4	8	3.358	255	22.963
23005	4	8	3.502	255	23.005
23047	4	8	3.717	255	23.047
23089	4	8	3.909	255	23.089
23131	4	8	4.167	255	23.131
23173	4	8	4.399	255	23.173
23215	4	8	4.524	255	23.215
23257	4	8	4.636	255	23.257
23299	4	8	4.821	255	23.299
23341	4	8	4.903	255	23.341
23383	4	8	5.062	255	23.383
23424	4	8	5.12	255	23.424
23465	4	8	5.257	255	23.465
23507	4	8	5.295	255	23.507
23549	4	8	5.415	255	23.549
23591	4	8	5.438	255	23.591
23633	4	8	5.543	255	23.633
23675	4	8	5.637	255	23.675
23717	4	8	5.722	255	23.717
23759	4	8	5.63	255	23.759
23801	4	8	5.631	255	23.801
23843	4	8	5.633	255	23.843
23885	4	8	5.718	255	23.885
23927	4	8	5.711	255	23.927
23968	4	8	5.788	255	23.968
24010	4	8	5.774	255	24.01
24052	4	8	5.845	255	24.052
24094	4	8	5.741	255	24.094
24136	4	8	5.816	255	24.136
24178	4	8	5.799	255	24.178
24220	4	8	5.783	255	24.22
24262	4	8	5.853	255	24.262
24304	4	8	5.833	255	24.304
24346	4	8	5.73	255	24.346
24393	4	3	5.637	0	24.393
24435	4	3	5.216	0	24.435
24476	4	3	4.695	0	24.476
24518	4	3	4.225	0	24.518
24560	4	3	3.803	255	24.56
24602	4	3	3.422	255	24.602
24644	4	3	3.08	255	24.644
24686	4	3	2.915	255	24.686
24728	4	3	2.936	255	24.728
24770	4	3	3.038	255	24.77
24811	4	3	3.214	255	24.811
24853	4	3	3.457	255	24.853
24895	4	3	3.508	255	24.895
24937	4	3	3.637	255	24.937
24979	4	3	3.838	255	24.979
25021	4	3	4.018	255	25.021
25063	4	3	4.265	255	25.063
25105	4	3	4.319	255	25.105
25147	4	3	4.536	255	25.147
25189	4	3	4.647	255	25.189
25231	4	3	4.831	255	25.231
25273	4	3	4.744	255	25.273
25314	4	3	4.918	255	25.314
25356	4	3	4.906	255	25.356
25398	4	3	4.98	255	25.398
25440	4	3	4.962	255	25.44
25482	4	3	5.031	255	25.482
25524	4	3	5.008	255	25.524
25566	4	3	5.071	255	25.566
25608	4	3	5.044	255	25.608
25650	4	3	5.104	255	25.65
25692	4	3	5.243	255	25.692
25734	4	3	5.283	255	25.734
25776	4	3	5.235	255	25.776
25817	4	3	5.276	255	25.817
25859	4	3	5.228	255	25.859
25901	4	3	5.27	255	25.901
25943	4	3	5.223	255	25.943
25985	4	3	4.701	255	25.985
26027	4	3	4.711	255	26.027
26068	4	3	4.72	255	26.068
26110	4	3	4.728	255	26.11
26158	4	6	4.82	0	26.158
26200	4	6	4.481	0	26.2
26241	4	6	4.033	0	26.241
26283	4	6	3.63	255	26.283
26324	4	6	3.267	255	26.324
26366	4	6	2.999	255	26.366
26408	4	6	2.927	255	26.408
26450	4	6	2.946	255	26.45
26492	4	6	3.047	255	26.492
26534	4	6	2.97	255	26.534
26576	4	6	2.985	255	26.576
26618	4	6	3.082	255	26.618
26659	4	6	3.17	255	26.659
26701	4	6	3.333	255	26.701
26743	4	6	3.396	255	26.743
26785	4	6	3.536	255	26.785
26827	4	6	3.494	255	26.827
26869	4	6	3.625	255	26.869
26911	4	6	3.911	255	26.911
26953	4	6	3.832	255	26.953
26995	4	6	3.929	255	26.995
27037	4	6	3.932	255	27.037
27079	4	6	3.935	255	27.079
27121	4	6	4.022	255	27.121
27163	4	6	4.1	255	27.163
27204	4	6	4.086	255	27.204
27246	4	6	4.157	255	27.246
27288	4	6	4.137	255	27.288
27330	4	6	4.288	255	27.33
27372	4	6	4.255	255	27.372
27414	4	6	4.31	255	27.414
27456	4	6	4.275	255	27.456
27498	4	6	4.328	255	27.498
27540	4	6	4.291	255	27.54
27582	4	6	4.426	255	27.582
27624	4	6	4.295	255	27.624
27666	4	6	4.43	255	27.666
27707	4	6	4.383	255	27.707
27749	4	6	4.425	255	27.749
27791	4	6	4.463	255	27.791
27833	4	6	4.497	255	27.833
27875	4	6	4.443	255	27.875
27922	4	9	4.395	0	27.922
27964	4	9	4.014	0	27.964
28006	4	9	3.613	255	28.006
28048	4	9	3.31	255	28.048
28090	4	9	3.123	255	28.09
28132	4	9	3.122	255	28.132
28173	4	9	3.122	255	28.173
28215	4	9	3.29	255	28.215
28257	4	9	3.441	255	28.257
28299	4	9	3.661	255	28.299
28341	4	9	3.775	255	28.341
28383	4	9	4.046	255	28.383
28425	4	9	4.291	255	28.425
28467	4	9	4.594	255	28.467
28509	4	9	4.615	255	28.509
28551	4	9	4.634	255	28.551
28593	4	9	4.651	255	28.593
28635	4	9	4.666	255	28.635
28676	4	9	4.679	255	28.676
28718	4	9	4.607	255	28.718
28760	4	9	4.627	255	28.76
28802	4	9	4.476	255	28.802
28844	4	9	4.509	255	28.844
28886	4	9	4.454	255	28.886
28928	4	9	4.573	255	28.928
28969	4	9	4.511	255	28.969
29011	4	9	4.541	255	29.011
29053	4	9	4.651	255	29.053
29095	4	9	4.666	255	29.095
29137	4	9	4.595	255	29.137
29179	4	9	4.616	255	29.179
29220	4	9	4.803	255	29.22
29262	4	9	4.803	255	29.262
29304	4	9	4.887	255	29.304
29346	4	9	4.879	255	29.346
29388	4	9	4.787	255	29.388
29430	4	9	4.873	255	29.43
29472	4	9	4.865	255	29.472
29514	4	9	4.943	255	29.514
29556	4	9	4.845	255	29.556
29598	4	9	4.925	255	29.598
29640	4	9	4.828	255	29.64
29687	4	1	4.826	0	29.687
29728	4	1	4.343	0	29.728
29770	4	1	3.909	0	29.77
29812	4	1	3.518	255	29.812
29854	4	1	3.166	255	29.854
29896	4	1	2.85	255	29.896
29938	4	1	2.792	255	29.938
29980	4	1	2.909	255	29.98
30022	4	1	2.93	255	30.022
30064	4	1	3.201	255	30.064
30105	4	1	3.445	255	30.105
30147	4	1	3.75	255	30.147
30189	4	1	4.023	255	30.189
30231	4	1	4.27	255	30.231
30273	4	1	4.239	255	30.273
30315	4	1	4.379	255	30.315
30357	4	1	4.506	255	30.357
