# Supplementary material for: Design and experimental validation of a soft pneumatic robotic device for preterm infant skin-to-skin tactile therapy
Source: Front Robot AI. 2026 May 28;13:1839026. doi: 10.3389/frobt.2026.1839026 (PMC13253241; doi:10.3389/frobt.2026.1839026)
Supplement: Supplementary file 3 [file Supplementaryfile1.zip › Data/control_results/control2_medium_patternA_25mm.csv]

t_ms	intensidad	pouch	DeltaP	PWM	t_s
12324	4	1	0.0	255	12.324
12366	4	1	0.0	255	12.366
12407	4	1	0.0	255	12.407
12449	4	1	0.057	255	12.449
12491	4	1	0.446	255	12.491
12533	4	1	0.88	255	12.533
12575	4	1	1.439	255	12.575
12617	4	1	2.027	255	12.617
12659	4	1	2.556	255	12.659
12701	4	1	3.116	255	12.701
12743	4	1	3.62	255	12.743
12785	4	1	3.989	255	12.785
12826	4	1	4.406	255	12.826
12868	4	1	4.613	255	12.868
12910	4	1	4.799	255	12.91
12952	4	1	5.05	255	12.952
12994	4	1	5.108	255	12.994
13036	4	1	5.16	255	13.036
13078	4	1	5.207	255	13.078
13120	4	1	5.249	255	13.12
13162	4	1	5.287	255	13.162
13204	4	1	5.406	255	13.204
13246	4	1	5.428	255	13.246
13288	4	1	5.448	255	13.288
13329	4	1	5.551	255	13.329
13371	4	1	5.727	255	13.371
13413	4	1	5.801	255	13.413
13455	4	1	5.869	255	13.455
13497	4	1	5.929	255	13.497
13539	4	1	5.983	255	13.539
13581	4	1	6.032	255	13.581
13623	4	1	5.908	255	13.623
13665	4	1	5.964	255	13.665
13707	4	1	6.015	255	13.707
13749	4	1	5.976	255	13.749
13791	4	1	5.942	255	13.791
13832	4	1	5.91	255	13.832
13874	4	1	5.798	255	13.874
13916	4	1	5.781	255	13.916
13958	4	1	5.597	255	13.958
14000	4	1	5.601	255	14.0
14042	4	1	5.604	255	14.042
14089	4	4	5.606	0	14.089
14131	4	4	5.187	0	14.131
14173	4	4	4.726	0	14.173
14214	4	4	4.253	0	14.214
14256	4	4	3.828	255	14.256
14298	4	4	3.445	255	14.298
14340	4	4	3.242	255	14.34
14382	4	4	3.06	255	14.382
14424	4	4	2.98	255	14.424
14466	4	4	3.076	255	14.466
14508	4	4	3.247	255	14.508
14550	4	4	3.486	255	14.55
14592	4	4	3.7	255	14.592
14632	4	4	3.809	255	14.632
14674	4	4	3.991	255	14.674
14716	4	4	4.155	255	14.716
14758	4	4	4.218	255	14.758
14800	4	4	4.275	255	14.8
14842	4	4	4.494	255	14.842
14884	4	4	4.439	255	14.884
14926	4	4	4.558	255	14.926
14968	4	4	4.666	255	14.968
15010	4	4	4.678	255	15.01
15052	4	4	4.857	255	15.052
15094	4	4	4.85	255	15.094
15136	4	4	4.844	255	15.136
15177	4	4	4.922	255	15.177
15219	4	4	4.993	255	15.219
15261	4	4	5.057	255	15.261
15303	4	4	4.945	255	15.303
15345	4	4	5.098	255	15.345
15387	4	4	5.067	255	15.387
15429	4	4	5.123	255	15.429
15471	4	4	5.005	255	15.471
15513	4	4	4.983	255	15.513
15555	4	4	4.964	255	15.555
15597	4	4	4.862	255	15.597
15639	4	4	4.854	255	15.639
15680	4	4	4.932	255	15.68
15722	4	4	4.833	255	15.722
15764	4	4	4.829	255	15.764
15806	4	4	4.74	255	15.806
15853	4	7	4.745	0	15.853
15895	4	7	4.328	0	15.895
15937	4	7	3.895	0	15.937
15979	4	7	3.505	255	15.979
16021	4	7	3.155	255	16.021
16062	4	7	2.839	255	16.062
16104	4	7	2.781	255	16.104
16146	4	7	2.898	255	16.146
16188	4	7	2.918	255	16.188
16230	4	7	3.105	255	16.23
16272	4	7	3.273	255	16.272
16314	4	7	3.34	255	16.314
16356	4	7	3.485	255	16.356
16398	4	7	3.615	255	16.398
16440	4	7	3.648	255	16.44
16482	4	7	3.678	255	16.482
16523	4	7	3.873	255	16.523
16565	4	7	3.88	255	16.565
16607	4	7	3.886	255	16.607
16649	4	7	3.892	255	16.649
16691	4	7	3.982	255	16.691
16733	4	7	4.062	255	16.733
16775	4	7	4.219	255	16.775
16817	4	7	4.192	255	16.817
16859	4	7	4.167	255	16.859
16901	4	7	4.145	255	16.901
16943	4	7	4.209	255	16.943
16985	4	7	4.098	255	16.985
17027	4	7	4.167	255	17.027
17068	4	7	4.229	255	17.068
17110	4	7	4.285	255	17.11
17152	4	7	4.335	255	17.152
17193	4	7	4.464	255	17.193
17235	4	7	4.497	255	17.235
17277	4	7	4.441	255	17.277
17319	4	7	4.476	255	17.319
17361	4	7	4.591	255	17.361
17403	4	7	4.442	255	17.403
17445	4	7	4.308	255	17.445
17487	4	7	4.356	255	17.487
17529	4	7	4.315	255	17.529
17571	4	7	4.194	255	17.571
17617	4	2	4.253	0	17.617
17659	4	2	3.828	255	17.659
17701	4	2	3.445	255	17.701
17743	4	2	3.411	255	17.743
17785	4	2	3.296	255	17.785
17827	4	2	3.529	255	17.827
17869	4	2	3.57	255	17.869
17911	4	2	3.692	255	17.911
17953	4	2	3.802	255	17.953
17995	4	2	4.069	255	17.995
18036	4	2	4.309	255	18.036
18078	4	2	4.357	255	18.078
18120	4	2	4.484	255	18.12
18162	4	2	4.683	255	18.162
18204	4	2	4.862	255	18.204
18246	4	2	5.023	255	18.246
18288	4	2	5.168	255	18.288
18330	4	2	5.298	255	18.33
18372	4	2	5.331	255	18.372
18414	4	2	5.361	255	18.414
18456	4	2	5.472	255	18.456
18498	4	2	5.488	255	18.498
18540	4	2	5.502	255	18.54
18581	4	2	5.599	255	18.581
18623	4	2	5.602	255	18.623
18665	4	2	5.52	255	18.665
18707	4	2	5.616	255	18.707
18749	4	2	5.617	255	18.749
18791	4	2	5.702	255	18.791
18833	4	2	5.695	255	18.833
18875	4	2	5.689	255	18.875
18917	4	2	5.767	255	18.917
18959	4	2	5.837	255	18.959
19001	4	2	5.817	255	19.001
19043	4	2	5.882	255	19.043
19085	4	2	5.857	255	19.085
19126	4	2	5.918	255	19.126
19168	4	2	5.974	255	19.168
19210	4	2	6.108	255	19.21
19252	4	2	5.976	255	19.252
19294	4	2	5.941	255	19.294
19336	4	2	5.91	255	19.336
19383	4	5	5.966	0	19.383
19425	4	5	5.427	0	19.425
19467	4	5	4.884	0	19.467
19508	4	5	4.396	0	19.508
19550	4	5	3.956	0	19.55
19592	4	5	3.561	255	19.592
19634	4	5	3.205	255	19.634
19676	4	5	2.884	255	19.676
19718	4	5	2.822	255	19.718
19760	4	5	2.765	255	19.76
19802	4	5	3.052	255	19.802
19843	4	5	3.394	255	19.843
19885	4	5	3.702	255	19.885
19927	4	5	4.063	255	19.927
19969	4	5	4.304	255	19.969
20011	4	5	4.436	255	20.011
20052	4	5	4.556	255	20.052
20094	4	5	4.832	255	20.094
20136	4	5	4.911	255	20.136
20178	4	5	5.067	255	20.178
20220	4	5	5.208	255	20.22
20262	4	5	5.166	255	20.262
20304	4	5	5.296	255	20.304
20346	4	5	5.33	255	20.346
20387	4	5	5.444	255	20.387
20429	4	5	5.462	255	20.429
20471	4	5	5.648	255	20.471
20513	4	5	5.646	255	20.513
20555	4	5	5.644	255	20.555
20597	4	5	5.643	255	20.597
20639	4	5	5.726	255	20.639
20681	4	5	5.716	255	20.681
20723	4	5	5.792	255	20.723
20765	4	5	5.691	255	20.765
20807	4	5	5.769	255	20.807
20849	4	5	5.755	255	20.849
20890	4	5	5.827	255	20.89
20932	4	5	5.723	255	20.932
20974	4	5	5.714	255	20.974
21016	4	5	5.621	255	21.016
21058	4	5	5.706	255	21.058
21100	4	5	5.783	255	21.1
21147	4	8	5.767	0	21.147
21189	4	8	5.248	0	21.189
21231	4	8	4.723	0	21.231
21272	4	8	4.251	0	21.272
21314	4	8	3.826	255	21.314
21356	4	8	3.443	255	21.356
21398	4	8	3.099	255	21.398
21440	4	8	3.268	255	21.44
21482	4	8	3.335	255	21.482
21524	4	8	3.396	255	21.524
21566	4	8	3.62	255	21.566
21608	4	8	3.736	255	21.608
21650	4	8	4.01	255	21.65
21691	4	8	4.172	255	21.691
21733	4	8	4.402	255	21.733
21775	4	8	4.525	255	21.775
21817	4	8	4.804	255	21.817
21859	4	8	4.886	255	21.859
21901	4	8	5.045	255	21.901
21943	4	8	5.103	255	21.943
21985	4	8	5.324	255	21.985
22027	4	8	5.439	255	22.027
22069	4	8	5.542	255	22.069
22111	4	8	5.635	255	22.111
22153	4	8	5.719	255	22.153
22195	4	8	5.71	255	22.195
22236	4	8	5.786	255	22.236
22278	4	8	5.855	255	22.278
22320	4	8	5.916	255	22.32
22362	4	8	5.972	255	22.362
22404	4	8	6.022	255	22.404
22446	4	8	6.067	255	22.446
22488	4	8	6.192	255	22.488
22530	4	8	6.135	255	22.53
22572	4	8	6.169	255	22.572
22614	4	8	6.115	255	22.614
22656	4	8	6.067	255	22.656
22697	4	8	6.023	255	22.697
22738	4	8	6.068	255	22.738
22780	4	8	6.024	255	22.78
22822	4	8	5.984	255	22.822
22864	4	8	6.033	255	22.864
22912	4	3	6.077	0	22.912
22953	4	3	5.527	0	22.953
22995	4	3	5.032	0	22.995
23037	4	3	4.528	0	23.037
23078	4	3	4.076	0	23.078
23120	4	3	3.668	255	23.12
23162	4	3	3.301	255	23.162
23204	4	3	2.971	255	23.204
23246	4	3	2.731	255	23.246
23288	4	3	2.768	255	23.288
23330	4	3	2.886	255	23.33
23372	4	3	3.076	255	23.372
23414	4	3	3.416	255	23.414
23456	4	3	3.637	255	23.456
23497	4	3	3.921	255	23.497
23539	4	3	4.091	255	23.539
23581	4	3	4.245	255	23.581
23623	4	3	4.468	255	23.623
23665	4	3	4.668	255	23.665
23707	4	3	4.68	255	23.707
23749	4	3	4.859	255	23.749
23791	4	3	4.936	255	23.791
23833	4	3	5.09	255	23.833
23875	4	3	5.144	255	23.875
23917	4	3	5.277	255	23.917
23959	4	3	5.312	255	23.959
24001	4	3	5.428	255	24.001
24042	4	3	5.448	255	24.042
24084	4	3	5.55	255	24.084
24126	4	3	5.558	255	24.126
24168	4	3	5.65	255	24.168
24210	4	3	5.563	255	24.21
24252	4	3	5.654	255	24.252
24294	4	3	5.652	255	24.294
24336	4	3	5.65	255	24.336
24378	4	3	5.563	255	24.378
24420	4	3	5.654	255	24.42
24462	4	3	5.567	255	24.462
24504	4	3	5.574	255	24.504
24545	4	3	5.411	255	24.545
24587	4	3	5.433	255	24.587
24629	4	3	5.284	255	24.629
24676	4	6	5.234	0	24.676
24718	4	6	4.852	0	24.718
24760	4	6	4.367	0	24.76
24802	4	6	3.93	0	24.802
24844	4	6	3.537	255	24.844
24885	4	6	3.184	255	24.885
24927	4	6	2.865	255	24.927
24969	4	6	2.72	255	24.969
25011	4	6	2.674	255	25.011
25053	4	6	2.717	255	25.053
25095	4	6	2.924	255	25.095
25137	4	6	3.11	255	25.137
25179	4	6	3.278	255	25.179
25221	4	6	3.26	255	25.221
25263	4	6	3.413	255	25.263
25305	4	6	3.55	255	25.305
25346	4	6	3.59	255	25.346
25388	4	6	3.625	255	25.388
25430	4	6	3.741	255	25.43
25472	4	6	3.846	255	25.472
25513	4	6	3.94	255	25.513
25555	4	6	3.856	255	25.555
25597	4	6	4.034	255	25.597
25639	4	6	4.025	255	25.639
25681	4	6	4.101	255	25.681
25723	4	6	4.169	255	25.723
25765	4	6	4.231	255	25.765
25807	4	6	4.203	255	25.807
25848	4	6	4.177	255	25.848
25890	4	6	4.069	255	25.89
25932	4	6	4.141	255	25.932
25974	4	6	4.206	255	25.974
26016	4	6	4.348	255	26.016
26058	4	6	4.223	255	26.058
26100	4	6	4.28	255	26.1
26142	4	6	4.246	255	26.142
26184	4	6	4.3	255	26.184
26226	4	6	4.349	255	26.226
26268	4	6	4.308	255	26.268
26310	4	6	4.272	255	26.31
26352	4	6	4.324	255	26.352
26393	4	6	4.286	255	26.393
26440	4	9	4.252	0	26.44
26482	4	9	3.884	0	26.482
26524	4	9	3.495	255	26.524
26566	4	9	3.203	255	26.566
26608	4	9	2.94	255	26.608
26650	4	9	2.957	255	26.65
26692	4	9	2.971	255	26.692
26734	4	9	2.984	255	26.734
26776	4	9	3.08	255	26.776
26817	4	9	3.251	255	26.817
26859	4	9	3.405	255	26.859
26901	4	9	3.543	255	26.901
26943	4	9	3.751	255	26.943
26985	4	9	3.939	255	26.985
27027	4	9	4.108	255	27.027
27069	4	9	4.176	255	27.069
27111	4	9	4.321	255	27.111
27153	4	9	4.284	255	27.153
27195	4	9	4.418	255	27.195
27237	4	9	4.539	255	27.237
27279	4	9	4.733	255	27.279
27320	4	9	4.654	255	27.32
27362	4	9	4.836	255	27.362
27404	4	9	4.831	255	27.404
27446	4	9	4.911	255	27.446
27488	4	9	4.898	255	27.488
27530	4	9	4.971	255	27.53
27572	4	9	5.037	255	27.572
27614	4	9	5.096	255	27.614
27656	4	9	5.15	255	27.656
27698	4	9	5.113	255	27.698
27740	4	9	5.165	255	27.74
27782	4	9	5.043	255	27.782
27824	4	9	5.102	255	27.824
27865	4	9	5.07	255	27.865
27907	4	9	4.958	255	27.907
27949	4	9	4.94	255	27.949
27991	4	9	4.925	255	27.991
28033	4	9	4.911	255	28.033
28075	4	9	4.899	255	28.075
28116	4	9	4.888	255	28.116
28158	4	9	4.962	255	28.158
28206	4	1	5.029	0	28.206
28248	4	1	4.526	0	28.248
28289	4	1	4.073	0	28.289
28331	4	1	3.666	255	28.331
28372	4	1	3.299	255	28.372
28414	4	1	2.969	255	28.414
28456	4	1	2.814	255	28.456
28498	4	1	2.843	255	28.498
28540	4	1	2.869	255	28.54
28582	4	1	3.145	255	28.582
28624	4	1	3.393	255	28.624
28666	4	1	3.617	255	28.666
28707	4	1	3.902	255	28.707
28749	4	1	4.075	255	28.749
