# Supplementary material for: Design and experimental validation of a soft pneumatic robotic device for preterm infant skin-to-skin tactile therapy
Source: Front Robot AI. 2026 May 28;13:1839026. doi: 10.3389/frobt.2026.1839026 (PMC13253241; doi:10.3389/frobt.2026.1839026)
Supplement: Supplementary file 3 [file Supplementaryfile1.zip › Data/control_results/control2_medium_patternC_25mm.csv]

t_ms	intensidad	pouch	DeltaP	PWM	t_s
16420	4	7	0.0	255	16.42
16462	4	7	0.0	255	16.462
16503	4	7	0.059	255	16.503
16545	4	7	0.281	255	16.545
16587	4	7	0.817	255	16.587
16629	4	7	1.215	255	16.629
16671	4	7	1.658	255	16.671
16713	4	7	2.141	255	16.713
16755	4	7	2.576	255	16.755
16797	4	7	3.051	255	16.797
16839	4	7	3.226	255	16.839
16881	4	7	3.3	255	16.881
16923	4	7	3.534	255	16.923
16964	4	7	3.745	255	16.964
17006	4	7	3.851	255	17.006
17048	4	7	4.03	255	17.048
17090	4	7	4.107	255	17.09
17132	4	7	4.177	255	17.132
17174	4	7	4.324	255	17.174
17216	4	7	4.456	255	17.216
17258	4	7	4.406	255	17.258
17300	4	7	4.53	255	17.3
17342	4	7	4.641	255	17.342
17384	4	7	4.657	255	17.384
17426	4	7	4.588	255	17.426
17467	4	7	4.778	255	17.467
17509	4	7	4.864	255	17.509
17551	4	7	4.858	255	17.551
17593	4	7	4.684	255	17.593
17635	4	7	4.78	255	17.635
17677	4	7	4.698	255	17.677
17719	4	7	4.708	255	17.719
17761	4	7	4.718	255	17.761
17803	4	7	4.81	255	17.803
17845	4	7	4.725	255	17.845
17887	4	7	4.733	255	17.887
17929	4	7	4.74	255	17.929
17970	4	7	4.83	255	17.97
18012	4	7	4.743	255	18.012
18054	4	7	4.749	255	18.054
18096	4	7	4.839	255	18.096
18138	4	7	4.835	255	18.138
18185	4	4	4.832	0	18.185
18227	4	4	4.408	0	18.227
18269	4	4	4.026	0	18.269
18311	4	4	3.623	255	18.311
18352	4	4	3.261	255	18.352
18394	4	4	2.994	255	18.394
18436	4	4	2.922	255	18.436
18478	4	4	3.026	255	18.478
18520	4	4	3.203	255	18.52
18562	4	4	3.447	255	18.562
18604	4	4	3.667	255	18.604
18646	4	4	3.949	255	18.646
18688	4	4	4.034	255	18.688
18729	4	4	4.111	255	18.729
18771	4	4	4.265	255	18.771
18813	4	4	4.318	255	18.813
18854	4	4	4.451	255	18.854
18896	4	4	4.654	255	18.896
18938	4	4	4.669	255	18.938
18980	4	4	4.851	255	18.98
19022	4	4	4.846	255	19.022
19064	4	4	4.926	255	19.064
19106	4	4	4.998	255	19.106
19148	4	4	5.063	255	19.148
19190	4	4	5.036	255	19.19
19232	4	4	5.097	255	19.232
19274	4	4	5.068	255	19.274
19316	4	4	5.125	255	19.316
19357	4	4	5.262	255	19.357
19399	4	4	5.3	255	19.399
19441	4	4	5.25	255	19.441
19483	4	4	5.29	255	19.483
19525	4	4	5.241	255	19.525
19567	4	4	5.281	255	19.567
19609	4	4	5.318	255	19.609
19651	4	4	5.35	255	19.651
19693	4	4	5.211	255	19.693
19735	4	4	5.339	255	19.735
19777	4	4	5.201	255	19.777
19819	4	4	5.245	255	19.819
19861	4	4	5.285	255	19.861
19902	4	4	5.237	255	19.902
19949	4	8	5.362	0	19.949
19991	4	8	4.885	0	19.991
20033	4	8	4.455	0	20.033
20075	4	8	4.01	0	20.075
20117	4	8	3.609	255	20.117
20159	4	8	3.248	255	20.159
20201	4	8	2.982	255	20.201
20242	4	8	2.911	255	20.242
20284	4	8	3.1	255	20.284
20326	4	8	3.186	255	20.326
20368	4	8	3.432	255	20.368
20410	4	8	3.738	255	20.41
20452	4	8	3.928	255	20.452
20494	4	8	4.268	255	20.494
20536	4	8	4.575	255	20.536
20578	4	8	4.85	255	20.578
20620	4	8	5.014	255	20.62
20662	4	8	5.077	255	20.662
20703	4	8	5.134	255	20.703
20745	4	8	5.185	255	20.745
20787	4	8	5.231	255	20.787
20829	4	8	5.356	255	20.829
20871	4	8	5.469	255	20.871
20913	4	8	5.571	255	20.913
20955	4	8	5.663	255	20.955
20997	4	8	5.829	255	20.997
21039	4	8	5.811	255	21.039
21081	4	8	5.963	255	21.081
21123	4	8	6.015	255	21.123
21165	4	8	6.062	255	21.165
21207	4	8	6.105	255	21.207
21248	4	8	6.143	255	21.248
21289	4	8	6.262	255	21.289
21331	4	8	6.284	255	21.331
21373	4	8	6.22	255	21.373
21415	4	8	6.331	255	21.415
21457	4	8	6.263	255	21.457
21499	4	8	6.369	255	21.499
21541	4	8	6.381	255	21.541
21583	4	8	6.392	255	21.583
21625	4	8	6.401	255	21.625
21667	4	8	6.325	255	21.667
21714	4	1	6.342	0	21.714
21755	4	1	5.766	0	21.755
21797	4	1	5.19	0	21.797
21839	4	1	4.671	0	21.839
21881	4	1	4.204	0	21.881
21923	4	1	3.783	255	21.923
21965	4	1	3.405	255	21.965
22007	4	1	3.065	255	22.007
22048	4	1	2.901	255	22.048
22090	4	1	2.923	255	22.09
22132	4	1	3.195	255	22.132
22174	4	1	3.524	255	22.174
22216	4	1	3.905	255	22.216
22258	4	1	4.163	255	22.258
22300	4	1	4.395	255	22.3
22342	4	1	4.605	255	22.342
22384	4	1	4.793	255	22.384
22426	4	1	4.962	255	22.426
22468	4	1	5.283	255	22.468
22510	4	1	5.404	255	22.51
22551	4	1	5.512	255	22.551
22593	4	1	5.609	255	22.593
22635	4	1	5.697	255	22.635
22677	4	1	5.608	255	22.677
22719	4	1	5.611	255	22.719
22761	4	1	5.615	255	22.761
22803	4	1	5.702	255	22.803
22845	4	1	5.78	255	22.845
22887	4	1	5.683	255	22.887
22929	4	1	5.763	255	22.929
22971	4	1	5.751	255	22.971
23013	4	1	5.825	255	23.013
23054	4	1	5.722	255	23.054
23096	4	1	5.715	255	23.096
23138	4	1	5.708	255	23.138
23180	4	1	5.701	255	23.18
23222	4	1	5.696	255	23.222
23264	4	1	5.691	255	23.264
23306	4	1	5.602	255	23.306
23348	4	1	5.69	255	23.348
23390	4	1	5.686	255	23.39
23432	4	1	5.766	255	23.432
23479	4	5	5.754	0	23.479
23521	4	5	5.178	0	23.521
23562	4	5	4.719	0	23.562
23604	4	5	4.248	0	23.604
23646	4	5	3.823	255	23.646
23688	4	5	3.44	255	23.688
23730	4	5	3.155	255	23.73
23772	4	5	2.983	255	23.772
23814	4	5	3.165	255	23.814
23856	4	5	3.329	255	23.856
23897	4	5	3.645	255	23.897
23939	4	5	3.845	255	23.939
23981	4	5	4.109	255	23.981
24023	4	5	4.262	255	24.023
24065	4	5	4.569	255	24.065
24107	4	5	4.929	255	24.107
24148	4	5	5.085	255	24.148
24190	4	5	5.141	255	24.19
24232	4	5	5.276	255	24.232
24274	4	5	5.313	255	24.274
24316	4	5	5.43	255	24.316
24358	4	5	5.536	255	24.358
24400	4	5	5.462	255	24.4
24441	4	5	5.481	255	24.441
24483	4	5	5.581	255	24.483
24525	4	5	5.588	255	24.525
24567	4	5	5.593	255	24.567
24609	4	5	5.683	255	24.609
24651	4	5	5.679	255	24.651
24693	4	5	5.675	255	24.693
24735	4	5	5.672	255	24.735
24777	4	5	5.67	255	24.777
24819	4	5	5.667	255	24.819
24861	4	5	5.665	255	24.861
24903	4	5	5.663	255	24.903
24944	4	5	5.661	255	24.944
24986	4	5	5.659	255	24.986
25028	4	5	5.658	255	25.028
25070	4	5	5.656	255	25.07
25112	4	5	5.655	255	25.112
25154	4	5	5.738	255	25.154
25196	4	5	5.813	255	25.196
25243	4	9	5.796	0	25.243
25285	4	9	5.217	0	25.285
25327	4	9	4.695	0	25.327
25368	4	9	4.226	0	25.368
25410	4	9	3.803	255	25.41
25452	4	9	3.423	255	25.452
25494	4	9	3.08	255	25.494
25536	4	9	2.916	255	25.536
25578	4	9	2.936	255	25.578
25620	4	9	3.038	255	25.62
25662	4	9	3.215	255	25.662
25704	4	9	3.289	255	25.704
25745	4	9	3.525	255	25.745
25787	4	9	3.737	255	25.787
25829	4	9	3.927	255	25.829
25871	4	9	4.099	255	25.871
25913	4	9	4.338	255	25.913
25955	4	9	4.553	255	25.955
25997	4	9	4.662	255	25.997
26039	4	9	4.844	255	26.039
26081	4	9	4.924	255	26.081
26123	4	9	4.996	255	26.123
26165	4	9	5.146	255	26.165
26207	4	9	5.111	255	26.207
26249	4	9	5.165	255	26.249
26290	4	9	5.128	255	26.29
26332	4	9	5.18	255	26.332
26374	4	9	5.226	255	26.374
26416	4	9	5.268	255	26.416
26458	4	9	5.306	255	26.458
26500	4	9	5.34	255	26.5
26542	4	9	5.286	255	26.542
26584	4	9	5.322	255	26.584
26626	4	9	5.27	255	26.626
26668	4	9	5.307	255	26.668
26710	4	9	5.341	255	26.71
26752	4	9	5.287	255	26.752
26793	4	9	5.239	255	26.793
26834	4	9	5.363	255	26.834
26876	4	9	5.223	255	26.876
26918	4	9	5.181	255	26.918
26960	4	9	5.143	255	26.96
27008	4	2	5.193	0	27.008
27049	4	2	4.733	0	27.049
27091	4	2	4.26	0	27.091
27133	4	2	3.834	255	27.133
27174	4	2	3.45	255	27.174
27216	4	2	3.248	255	27.216
27258	4	2	3.067	255	27.258
27300	4	2	3.072	255	27.3
27342	4	2	3.245	255	27.342
27384	4	2	3.485	255	27.384
27426	4	2	3.785	255	27.426
27468	4	2	3.971	255	27.468
27510	4	2	4.138	255	27.51
27552	4	2	4.373	255	27.552
27594	4	2	4.585	255	27.594
27636	4	2	4.691	255	27.636
27678	4	2	4.87	255	27.678
27719	4	2	5.032	255	27.719
27761	4	2	5.093	255	27.761
27803	4	2	5.148	255	27.803
27845	4	2	5.282	255	27.845
27887	4	2	5.318	255	27.887
27929	4	2	5.435	255	27.929
27971	4	2	5.372	255	27.971
28013	4	2	5.483	255	28.013
28055	4	2	5.5	255	28.055
28097	4	2	5.514	255	28.097
28139	4	2	5.611	255	28.139
28181	4	2	5.699	255	28.181
28223	4	2	5.693	255	28.223
28264	4	2	5.689	255	28.264
28306	4	2	5.684	255	28.306
28348	4	2	5.764	255	28.348
28390	4	2	5.752	255	28.39
28432	4	2	5.826	255	28.432
28474	4	2	5.808	255	28.474
28516	4	2	5.791	255	28.516
28558	4	2	5.861	255	28.558
28600	4	2	6.008	255	28.6
28642	4	2	6.056	255	28.642
28684	4	2	6.099	255	28.684
28726	4	2	6.053	255	28.726
28772	4	6	5.928	0	28.772
28814	4	6	5.479	0	28.814
28856	4	6	4.931	0	28.856
28898	4	6	4.438	0	28.898
28940	4	6	3.994	0	28.94
28982	4	6	3.595	255	28.982
29023	4	6	3.235	255	29.023
29065	4	6	2.971	255	29.065
29107	4	6	2.901	255	29.107
29149	4	6	3.007	255	29.149
29191	4	6	3.102	255	29.191
29233	4	6	3.441	255	29.233
29275	4	6	3.577	255	29.275
29317	4	6	3.784	255	29.317
29359	4	6	3.97	255	29.359
29401	4	6	4.137	255	29.401
29443	4	6	4.288	255	29.443
29485	4	6	4.339	255	29.485
29526	4	6	4.386	255	29.526
29568	4	6	4.427	255	29.568
29609	4	6	4.465	255	29.609
29651	4	6	4.498	255	29.651
29693	4	6	4.445	255	29.693
29735	4	6	4.48	255	29.735
29777	4	6	4.512	255	29.777
29819	4	6	4.457	255	29.819
29861	4	6	4.407	255	29.861
29903	4	6	4.447	255	29.903
29945	4	6	4.398	255	29.945
29987	4	6	4.354	255	29.987
30028	4	6	4.483	255	30.028
30070	4	6	4.515	255	30.07
30112	4	6	4.46	255	30.112
30154	4	6	4.41	255	30.154
30196	4	6	4.449	255	30.196
30238	4	6	4.484	255	30.238
30280	4	6	4.6	255	30.28
30322	4	6	4.62	255	30.322
30364	4	6	4.723	255	30.364
30406	4	6	4.647	255	30.406
30448	4	6	4.662	255	30.448
30490	4	6	4.676	255	30.49
30537	4	3	4.689	0	30.537
30578	4	3	4.279	0	30.578
30620	4	3	3.851	255	30.62
30662	4	3	3.525	255	30.662
30704	4	3	3.316	255	30.704
30746	4	3	3.211	255	30.746
30788	4	3	3.202	255	30.788
30830	4	3	3.362	255	30.83
30872	4	3	3.59	255	30.872
30914	4	3	3.796	255	30.914
30955	4	3	3.896	255	30.955
30997	4	3	4.155	255	30.997
31039	4	3	4.389	255	31.039
31081	4	3	4.598	255	31.081
31123	4	3	4.703	255	31.123
31165	4	3	4.881	255	31.165
31207	4	3	4.958	255	31.207
31249	4	3	5.111	255	31.249
31291	4	3	5.248	255	31.291
31333	4	3	5.288	255	31.333
31375	4	3	5.408	255	31.375
31417	4	3	5.516	255	31.417
31459	4	3	5.444	255	31.459
31500	4	3	5.549	255	31.5
31542	4	3	5.558	255	31.542
31584	4	3	5.651	255	31.584
31626	4	3	5.482	255	31.626
31668	4	3	5.245	255	31.668
31710	4	3	5.285	255	31.71
31752	4	3	5.321	255	31.752
31794	4	3	5.354	255	31.794
31836	4	3	5.383	255	31.836
31878	4	3	5.409	255	31.878
31920	4	3	5.348	255	31.92
31962	4	3	5.462	255	31.962
32004	4	3	5.48	255	32.004
32045	4	3	5.497	255	32.045
32087	4	3	5.512	255	32.087
32129	4	3	5.609	255	32.129
32171	4	3	5.528	255	32.171
32212	4	3	5.54	255	32.212
32254	4	3	5.55	255	32.254
32302	4	7	5.56	0	32.302
32344	4	7	5.147	0	32.344
32386	4	7	4.632	0	32.386
32427	4	7	4.169	0	32.427
32468	4	7	3.752	255	32.468
32510	4	7	3.377	255	32.51
32552	4	7	3.039	255	32.552
32594	4	7	2.879	255	32.594
32636	4	7	2.818	255	32.636
32678	4	7	3.017	255	32.678
32720	4	7	3.111	255	32.72
32762	4	7	3.449	255	32.762
32804	4	7	3.5	255	32.804
32845	4	7	3.546	255	32.845
32887	4	7	3.587	255	32.887
32929	4	7	3.709	255	32.929
32971	4	7	3.902	255	32.971
33013	4	7	4.076	255	33.013
