# Supplementary material for: Design and experimental validation of a soft pneumatic robotic device for preterm infant skin-to-skin tactile therapy
Source: Front Robot AI. 2026 May 28;13:1839026. doi: 10.3389/frobt.2026.1839026 (PMC13253241; doi:10.3389/frobt.2026.1839026)
Supplement: Supplementary file 3 [file Supplementaryfile1.zip › Data/control_results/control2_medium_patternC_50mm.csv]

t_ms	intensidad	pouch	DeltaP	PWM	t_s
15195	4	2	0.0	255	15.195
15237	4	2	0.0	255	15.237
15278	4	2	0.0	255	15.278
15320	4	2	0.227	255	15.32
15362	4	2	0.601	255	15.362
15404	4	2	1.189	255	15.404
15446	4	2	1.719	255	15.446
15488	4	2	1.547	255	15.488
15529	4	2	2.21	255	15.529
15571	4	2	2.806	255	15.571
15613	4	2	3.174	255	15.613
15655	4	2	3.59	255	15.655
15696	4	2	3.879	255	15.696
15738	4	2	4.224	255	15.738
15780	4	2	4.366	255	15.78
15822	4	2	4.578	255	15.822
15864	4	2	4.769	255	15.864
15906	4	2	4.941	255	15.906
15948	4	2	5.011	255	15.948
15990	4	2	5.075	255	15.99
16032	4	2	5.047	255	16.032
16074	4	2	5.107	255	16.074
16116	4	2	5.245	255	16.116
16158	4	2	5.369	255	16.158
16199	4	2	5.313	255	16.199
16241	4	2	5.346	255	16.241
16283	4	2	5.291	255	16.283
16325	4	2	5.579	255	16.325
16367	4	2	5.586	255	16.367
16409	4	2	5.76	255	16.409
16451	4	2	5.665	255	16.451
16493	4	2	5.747	255	16.493
16535	4	2	5.737	255	16.535
16577	4	2	5.643	255	16.577
16619	4	2	5.559	255	16.619
16661	4	2	5.399	255	16.661
16703	4	2	5.508	255	16.703
16744	4	2	5.522	255	16.744
16786	4	2	5.534	255	16.786
16828	4	2	5.461	255	16.828
16870	4	2	5.479	255	16.87
16912	4	2	5.411	255	16.912
16959	4	4	5.519	0	16.959
17001	4	4	5.11	0	17.001
17043	4	4	4.599	0	17.043
17085	4	4	4.139	0	17.085
17126	4	4	3.725	255	17.126
17168	4	4	3.353	255	17.168
17210	4	4	3.018	255	17.21
17252	4	4	2.859	255	17.252
17294	4	4	2.969	255	17.294
17336	4	4	2.984	255	17.336
17378	4	4	3.166	255	17.378
17420	4	4	3.498	255	17.42
17462	4	4	3.544	255	17.462
17504	4	4	3.67	255	17.504
17545	4	4	3.783	255	17.545
17587	4	4	3.969	255	17.587
17629	4	4	4.052	255	17.629
17671	4	4	4.212	255	17.671
17713	4	4	4.355	255	17.713
17755	4	4	4.4	255	17.755
17797	4	4	4.356	255	17.797
17839	4	4	4.485	255	17.839
17881	4	4	4.516	255	17.881
17923	4	4	4.629	255	17.923
17965	4	4	4.562	255	17.965
18007	4	4	4.67	255	18.007
18049	4	4	4.599	255	18.049
18089	4	4	4.704	255	18.089
18131	4	4	4.714	255	18.131
18173	4	4	4.807	255	18.173
18215	4	4	4.722	255	18.215
18257	4	4	4.814	255	18.257
18299	4	4	4.729	255	18.299
18341	4	4	4.82	255	18.341
18383	4	4	4.819	255	18.383
18425	4	4	4.901	255	18.425
18467	4	4	4.891	255	18.467
18509	4	4	4.882	255	18.509
18551	4	4	4.959	255	18.551
18592	4	4	4.859	255	18.592
18634	4	4	4.937	255	18.634
18676	4	4	4.839	255	18.676
18723	4	8	4.92	0	18.723
18765	4	8	4.428	0	18.765
18807	4	8	4.044	0	18.807
18849	4	8	3.64	255	18.849
18891	4	8	3.276	255	18.891
18933	4	8	3.007	255	18.933
18974	4	8	3.018	255	18.974
19016	4	8	3.028	255	19.016
19058	4	8	3.29	255	19.058
19100	4	8	3.357	255	19.1
19142	4	8	3.67	255	19.142
19184	4	8	3.867	255	19.184
19226	4	8	4.045	255	19.226
19268	4	8	4.205	255	19.268
19310	4	8	4.349	255	19.31
19352	4	8	4.478	255	19.352
19394	4	8	4.679	255	19.394
19435	4	8	4.776	255	19.435
19477	4	8	5.031	255	19.477
19519	4	8	5.177	255	19.519
19561	4	8	5.224	255	19.561
19603	4	8	5.35	255	19.603
19645	4	8	5.379	255	19.645
19687	4	8	5.406	255	19.687
19729	4	8	5.43	255	19.729
19771	4	8	5.535	255	19.771
19813	4	8	5.546	255	19.813
19855	4	8	5.556	255	19.855
19897	4	8	5.649	255	19.897
19939	4	8	5.733	255	19.939
19980	4	8	5.724	255	19.98
20022	4	8	5.8	255	20.022
20064	4	8	5.701	255	20.064
20106	4	8	5.779	255	20.106
20148	4	8	5.85	255	20.148
20190	4	8	5.914	255	20.19
20232	4	8	5.887	255	20.232
20274	4	8	6.031	255	20.274
20316	4	8	5.992	255	20.316
20358	4	8	5.958	255	20.358
20400	4	8	5.926	255	20.4
20442	4	8	5.982	255	20.442
20488	4	6	5.949	0	20.488
20530	4	6	5.354	0	20.53
20572	4	6	4.818	0	20.572
20614	4	6	4.337	0	20.614
20656	4	6	3.903	0	20.656
20698	4	6	3.513	255	20.698
20739	4	6	3.161	255	20.739
20781	4	6	2.845	255	20.781
20823	4	6	2.788	255	20.823
20865	4	6	2.905	255	20.865
20907	4	6	3.095	255	20.907
20948	4	6	3.266	255	20.948
20990	4	6	3.588	255	20.99
21032	4	6	3.625	255	21.032
21074	4	6	3.827	255	21.074
21116	4	6	3.84	255	21.116
21158	4	6	3.936	255	21.158
21199	4	6	4.107	255	21.199
21241	4	6	4.092	255	21.241
21283	4	6	3.995	255	21.283
21325	4	6	4.16	255	21.325
21367	4	6	4.14	255	21.367
21409	4	6	3.869	255	21.409
21451	4	6	3.962	255	21.451
21493	4	6	3.962	255	21.493
21535	4	6	3.962	255	21.535
21577	4	6	3.962	255	21.577
21619	4	6	3.877	255	21.619
21661	4	6	3.97	255	21.661
21703	4	6	3.969	255	21.703
21744	4	6	3.968	255	21.744
21786	4	6	4.051	255	21.786
21828	4	6	4.042	255	21.828
21870	4	6	4.034	255	21.87
21912	4	6	4.026	255	21.912
21954	4	6	4.02	255	21.954
21996	4	6	4.098	255	21.996
22038	4	6	4.168	255	22.038
22080	4	6	4.232	255	22.08
22122	4	6	4.373	255	22.122
22164	4	6	4.247	255	22.164
22206	4	6	4.219	255	22.206
22252	4	2	4.277	0	22.252
22294	4	2	3.849	255	22.294
22336	4	2	3.464	255	22.336
22378	4	2	3.177	255	22.378
22420	4	2	3.171	255	22.42
22462	4	2	3.334	255	22.462
22504	4	2	3.565	255	22.504
22546	4	2	3.689	255	22.546
22588	4	2	3.884	255	22.588
22630	4	2	4.145	255	22.63
22672	4	2	4.379	255	22.672
